# Supplementary material for: IsoCleft Finder – a web-based tool for the detection and analysis of protein binding-site geometric and chemical similarities
Source: F1000Res. 2013 May 2;2:117. Originally published 2013 Apr 30. [Version 2] doi: 10.12688/f1000research.2-117.v2 (PMC3892921; doi:10.12688/f1000research.2-117.v2)
Supplement: IsoCleft Finder Dataset version 1.6 (ICFDB v. 1.6) — Non-redundant dataset of 7339 entries representing unique Pfam/PDB-ligand (hetero group code) combinations with known levels of cognate ligand similarity. Each entry includes a ligand and a set of interacting residues in PDB format. [file f1000research-2-1438-s0000.tgz]

Archive with 2 entries (2 files):
- b688b84b_4117_4c3f_93ea_3b2cab2d78d8_ICFDB_1.6.zip
- ICFDB1_6.txt
