# Supplementary material for: IsoCleft Finder – a web-based tool for the detection and analysis of protein binding-site geometric and chemical similarities
Source: F1000Res. 2013 May 2;2:117. Originally published 2013 Apr 30. [Version 2] doi: 10.12688/f1000research.2-117.v2 (PMC3892921; doi:10.12688/f1000research.2-117.v2)
Supplement: IsoCleft Finder Dataset version 1.6 (ICFDB v. 1.6) — Non-redundant dataset of 7339 entries representing unique Pfam/PDB-ligand (hetero group code) combinations with known levels of cognate ligand similarity. Each entry includes a ligand and a set of interacting residues in PDB format. [file f1000research-2-1438-s0000.tgz › ICFDB1_6.txt]

# COL1:	ICFDB dataset entry
# COL2:		PDB code
# COL3:	Ligand
# COL4:	Residue number
# COL5:	Chain
# COL6:	Cognate similarity
# COL7:	Pfam ID
# COL8:	Additional Pfam ID
# COL9:	Additional Pfam ID
COL1		COL2	COL3	COL4	COL5	COL6	COL7	COL8	COL9
1j4r001108A-	1j4r	001	108	A	0.19	PF00254
2jfz0031256A-	2jfz	003	1256	A	0.1	PF01177
1t3r0171200A-	1t3r	017	1200	A	0.13	PF00077
2qbs024800A-	2qbs	024	800	A	0.19	PF00102
2z500281201A-	2z50	028	1201	A	0.2	PF00348
2chw0392093A-	2chw	039	2093	A	0.18	PF00454
1a8t061250A-	1a8t	061	250	A	0.14	PF00753
2fjn073401A-	2fjn	073	401	A	0.2	PF00102
1ouk084501A-	1ouk	084	501	A	0.12	PF00069
2chx0902093A-	2chx	090	2093	A	0.18	PF00454
2chz0932093A-	2chz	093	2	A	0.09	PF00454
1ouy094501A-	1ouy	094	501	A	0.12	PF00069
3cyu0CR263A-	3cyu	0CR	263	A	0.03	PF00194
1cs41011082B-	1cs4	101	1082	B	0.55	PF00211
1cul1031082B-	1cul	103	1082	B	0.57	PF00211
1fsy105964A-	1fsy	105	964	A	0.19	PF00144
1fvt106299A-	1fvt	106	299	A	0.17	PF00069
1fvv107501A-	1fvv	107	501	A	0.12	PF00069
1kpi10A901A-	1kpi	10A	901	A	0.25	PF02353
1gag112101B-	1gag	112	101	B	0.83	PF07714
1hlk1132002A-	1hlk	113	2002	A	0.21	PF00753
1hw81142A-	1hw8	114	2	A	0.3	PF00368
1hwi1152A-	1hwi	115	2	A	0.29	PF00368
1hwj1162A-	1hwj	116	2	A	0.26	PF00368
1hwk1172A-	1hwk	117	2	A	0.21	PF00368
2rah11P356A-	2rah	11P	356	A	0.18	PF00348
2gvd128584A-	2gvd	128	584	A	0.53	PF00211
1if2129600A-	1if2	129	600	A	0.25	PF00121
2gdo12C298A-	2gdo	12C	298	A	0.17	PF00069
1m6w12H4378A-	1m6w	12H	4378	A	0.16	PF00107	PF08240
1lbm137400A-	1lbm	137	400	A	1	PF00697
1lbf137300A-	1lbf	137	300	A	1	PF00218
1jkx1381221A-	1jkx	138	1221	A	0.36	PF00551
2b1g13A600A-	2b1g	13A	600	A	0.72	PF02142
1ok413P1254A-	1ok4	13P	1254	A	1	PF01791
2v2a13P1277A-	2v2a	13P	1277	A	1	PF00596
1k8y13P701A-	1k8y	13P	701	A	0.67	PF00290
1ney13P5001A-	1ney	13P	5001	A	1	PF00121
2quu13P3001A-	2quu	13P	3001	A	1	PF00274
1wpq13P2002A-	1wpq	13P	2002	A	1	PF07479
2fjk13P1063A-	2fjk	13P	1063	A	1	PF01116
1ik313S1859A-	1ik3	13S	1859	A	0.47	PF00305
1zoa1401470A-	1zoa	140	1470	A	0.22	PF00067
3bdj1415101A-	3bdj	141	5101	A	0.53	PF02738
1js3142701A-	1js3	142	701	A	0.53	PF00282
3cq5144400A-	3cq5	144	400	A	0.12	PF00155
1jyv1452001A-	1jyv	145	2001	A	0.57	PF02837	PF00703	PF02836
1qbt146300B-	1qbt	146	300	B	0.09	PF00077
1jyw1472001A-	1jyw	147	2001	A	0.57	PF02836	PF02929	PF02837
1jz51492001A-	1jz5	149	2001	A	0.85	PF02836
1foi14W810A-	1foi	14W	810	A	0.24	PF02898
1t7q1521201A-	1t7q	152	1201	A	1	PF00755
1nhu1535001A-	1nhu	153	5001	A	0.1	PF00998
1nhv1545001A-	1nhv	154	5001	A	0.09	PF00998
2f3815M325A-	2f38	15M	325	A	0.27	PF00248
1nun15P370B-	1nun	15P	370	B	0.06	PF00047
1ou61685001A-	1ou6	168	5001	A	0.29	PF00108	PF02803
1kpg16A1901A-	1kpg	16A	1901	A	0.31	PF02353
1ne716G4299A-	1ne7	16G	4299	A	0.84	PF01182
2dkc16G701A-	2dkc	16G	701	A	1	PF00408
1i1d16G905A-	1i1d	16G	905	A	1	PF00583
2q5a16P300A-	2q5a	16P	300	A	0.07	PF00397	PF00639
1sze1735580A-	1sze	173	5580	A	0.2	PF01070
1tve1781360A-	1tve	178	1360	A	0.12	PF00742	PF03447
1u1d1813400A-	1u1d	181	3400	A	0.52	PF01048
1u1e1823400A-	1u1e	182	3400	A	0.52	PF01048
1u1f1833300A-	1u1f	183	3300	A	0.39	PF01048
1suq185600A-	1suq	185	600	A	0.06	PF00078
1xl21891001A-	1xl2	189	1001	A	0.07	PF00077
1xl51901001B-	1xl5	190	1001	B	0.11	PF00077
1z6p194843A-	1z6p	194	843	A	0.07	PF00343
1z6q195843A-	1z6q	195	843	A	0.06	PF00343
1o4a197300A-	1o4a	197	300	A	0.32	PF00017
1zys199400A-	1zys	199	400	A	0.17	PF00069
2ojg19A360A-	2ojg	19A	360	A	0.19	PF00069
3e9319B361A-	3e93	19B	361	A	0.14	PF00069
2amt1AA5901E-	2amt	1AA	5901	E	0.61	PF02542
2g9q1AB998A-	2g9q	1AB	998	A	0.57	PF00343
1tz21AC501A-	1tz2	1AC	501	A	1	PF00291
2afx1BN1501A-	2afx	1BN	1501	A	0.11	PF04389
1g4h1BO501A-	1g4h	1BO	501	A	0.42	PF00561
2f6t1C2608A-	2f6t	1C2	608	A	0.48	PF00102
2as61CB500A-	2as6	1CB	500	A	0.11	PF00141
2ds11CD501A-	2ds1	1CD	501	A	0.21	PF00069
2q6n1CI501A-	2q6n	1CI	501	A	0.2	PF00067
2ci01CM1450A-	2ci0	1CM	1450	A	0.12	PF00067
2hoc1CN265A-	2hoc	1CN	265	A	0.05	PF00194
1r3v1CP368A-	1r3v	1CP	368	A	1	PF01208
1t9b1CS695A-	1t9b	1CS	695	A	0.17	PF02775	PF02776	PF00205
1add1DA353A-	1add	1DA	353	A	0.85	PF00962
2cig1DG200A-	2cig	1DG	200	A	0.86	PF00186
1t5p1FH300A-	1t5p	1FH	300	A	0.26	PF01126
3ce31FN1401A-	3ce3	1FN	1401	A	0.16	PF07714
2bpv1IN902B-	2bpv	1IN	902	B	0.1	PF00077
2ipo1IP401A-	2ipo	1IP	401	A	0.56	PF02729	PF00185
1z8n1IQ695A-	1z8n	1IQ	695	A	0.23	PF02775
1z8n1IQ694A-	1z8n	1IQ	694	A	0.23	PF02776	PF00205
1ojb1LP1503A-	1ojb	1LP	1503	A	0.39	PF01593
1t9d1MM695A-	1t9d	1MM	695	A	0.14	PF02775	PF00205	PF02776
1aet1MZ296A-	1aet	1MZ	296	A	0.09	PF00141
2gqg1N1501A-	2gqg	1N1	501	A	0.16	PF07714
2og81N8501A-	2og8	1N8	501	A	0.14	PF07714
2ofu1N91A-	2ofu	1N9	1	A	0.12	PF07714
2nx31NT268D-	2nx3	1NT	268	D	0.73	PF00793
1w8l1P31166A-	1w8l	1P3	1166	A	0.57	PF00160
1oj91PB1503A-	1oj9	1PB	1503	A	0.31	PF01593
2bag1PE1417A-	2bag	1PE	1417	A	0.24	PF00135
1xru1PE503A-	1xru	1PE	503	A	0.17	PF04962
2oec1PE315B-	2oec	1PE	315	B	0.3	PF01048
2qlp1PE162A-	2qlp	1PE	162	A	0.16	PF00692
3dt21PE1100A-	3dt2	1PE	1100	A	0.19	PF00821
1xvi1PE601A-	1xvi	1PE	601	A	0.26	PF08282
1kf61PE705A-	1kf6	1PE	705	A	0.14	PF00890
1nd51PE7004A-	1nd5	1PE	7004	A	0.08	PF00328
2pnf1PE401A-	2pnf	1PE	401	A	0.13	PF00106
2afh1PE5013C-	2afh	1PE	5013	C	0.19	PF00148
2f211PE400A-	2f21	1PE	400	A	0.08	PF00639
2plr1PE1302A-	2plr	1PE	1302	A	0.2	PF02223
2ve21PE1492A-	2ve2	1PE	1492	A	0.11	PF07992
1zcn1PE300A-	1zcn	1PE	300	A	0.08	PF00397
1k871PE2002A-	1k87	1PE	2002	A	0.17	PF01619
1jsl1PE2501A-	1jsl	1PE	2501	A	0.14	PF00710
1pin1PG300A-	1pin	1PG	300	A	0.07	PF00397	PF00639
1dd71PM601A-	1dd7	1PM	601	A	0.12	PF02898
2baj1PP401A-	2baj	1PP	401	A	0.12	PF00069
1gih1PU501A-	1gih	1PU	501	A	0.21	PF00069
2hnc1SA265A-	2hnc	1SA	265	A	0.1	PF00194
1t9c1SM695A-	1t9c	1SM	695	A	0.14	PF02775	PF00205	PF02776
2hy81ST2011-	2hy8	1ST	201	1	0.26	PF00069
1t9a1TB695A-	1t9a	1TB	695	A	0.15	PF00205	PF02775	PF02776
2r5q1UN900B-	2r5q	1UN	900	B	0.09	PF00077
2akw200999A-	2akw	200	999	A	0.92	PF01409
2b0m201401A-	2b0m	201	401	A	0.13	PF01180
2iu32031595B-	2iu3	203	1595	B	0.36	PF02142
1rry2041001A-	1rry	204	1001	A	0.42	PF02152
1h0w2071299A-	1h0w	207	1299	A	0.25	PF00069
1rs22091001A-	1rs2	209	1001	A	0.4	PF02152
2faf20S1001B-	2faf	20S	1001	B	0.18	PF00821
2f892109001F-	2f89	210	9001	F	0.22	PF00348
1q6p2131301B-	1q6p	213	1301	B	0.19	PF00102
1q6s2141301B-	1q6s	214	1301	B	0.17	PF00102
2fb8215102A-	2fb8	215	102	A	0.12	PF00069
1hwr216216B-	1hwr	216		B	0.16	PF00077
1o4i219300A-	1o4i	219	300	A	0.37	PF00017
2i0h222400A-	2i0h	222	400	A	0.14	PF00069
2dy5224301A-	2dy5	224	301	A	0.18	PF01126
2nnj225501A-	2nnj	225	501	A	0.12	PF00067
2oro228601A-	2oro	228	601	A	0.23	PF02898
1q1m234322A-	1q1m	234	322	A	0.18	PF00102
2prh238400A-	2prh	238	400	A	0.11	PF01180
2r9w23C365A-	2r9w	23C	365	A	0.27	PF00144
2izt23D1335A-	2izt	23D	1335	A	0.29	PF00069
2ofv242503A-	2ofv	242	503	A	0.17	PF07714
2qkn2451536A-	2qkn	245	1536	A	0.29	PF09265
2qpm2461536A-	2qpm	246	1536	A	0.27	PF09265
2bdf24A600A-	2bdf	24A	600	A	0.25	PF07714
1qv624B378A-	1qv6	24B	378	A	0.41	PF00107	PF08240
1aeh24T296A-	1aeh	24T	296	A	0.11	PF00141
2z4y2521201A-	2z4y	252	1201	A	0.19	PF00348
2r9s255502A-	2r9s	255	502	A	0.12	PF00069
1o4q256300A-	1o4q	256	300	A	0.35	PF00017
1aen25T296A-	1aen	25T	296	A	0.11	PF00141
1o4d262300A-	1o4d	262	300	A	0.48	PF00017
2a9z26A1001A-	2a9z	26A	1001	A	0.9	PF00294
2anz26D500A-	2anz	26D	500	A	0.11	PF00141
3tdt26P281A-	3tdt	26P	281	A	0.92	PF00132
2j7t2741324A-	2j7t	274	1324	A	0.14	PF00069
2qu5276501A-	2qu5	276	501	A	0.17	PF07714
2rg5279501A-	2rg5	279	501	A	0.18	PF00069
2rg6287501A-	2rg6	287	501	A	0.15	PF00069
1xoi2881862B-	1xoi	288	1862	B	0.15	PF00343
3b9j2901335K-	3b9j	290	1335	K	0.77	PF02738
1vyw2922300A-	1vyw	292	2300	A	0.18	PF00069
3bi22971001A-	3bi2	297	1001	A	0.27	PF01593
3bi42981001A-	3bi4	298	1001	A	0.29	PF01593
1o4e299300A-	1o4e	299	300	A	0.48	PF00017
1h1q2A61298A-	1h1q	2A6	1298	A	0.21	PF00069
2gzl2AA901A-	2gzl	2AA	901	A	0.5	PF02542
3cog2AG501A-	3cog	2AG	501	A	0.67	PF01053
2fxl2AL302A-	2fxl	2AL	302	A	0.79	PF01014
1pgq2AM500A-	1pgq	2AM	500	A	0.48	PF03446
1eyn2AN550A-	1eyn	2AN	550	A	0.05	PF00275
1aeo2AP296A-	1aeo	2AP	296	A	0.11	PF00141
1nd52BF6003D-	1nd5	2BF	6003	D	0.26	PF00328
1t4p2BH1000A-	1t4p	2BH	1000	A	0.57	PF00491
1n232BN801A-	1n23	2BN	801	A	0.45	PF03936
2a9w2BR1819B-	2a9w	2BR	1819	B	0.18	PF00303
1wbo2CH1355A-	1wbo	2CH	1355	A	0.12	PF00069
2is72CL317A-	2is7	2CL	317	A	0.31	PF00248
3eln2CO580A-	3eln	2CO	580	A	0.8	PF05995
7req2CP1801A-	7req	2CP	1801	A	0.98	PF01642
1ef92CP270A-	1ef9	2CP	270	A	0.98	PF00378
1jz32DG2001A-	1jz3	2DG	2001	A	0.92	PF02836
1v3q2DI290E-	1v3q	2DI	290	E	0.52	PF00896
1nn52DT301A-	1nn5	2DT	301	A	0.9	PF02223
2f7e2EA351E-	2f7e	2EA	351	E	0.12	PF00069
1aeq2EZ296A-	1aeq	2EZ	296	A	0.11	PF00141
1pk92FA306A-	1pk9	2FA	306	A	0.9	PF01048
2pkk2FA501A-	2pkk	2FA	501	A	0.95	PF00294
1pke2FD446A-	1pke	2FD	446	A	0.85	PF01048
1jz22FG2001A-	1jz2	2FG	2001	A	0.85	PF02836
1s132FH300A-	1s13	2FH	300	A	0.59	PF01126
1jyz2FL2001I-	1jyz	2FL	2001	I	0.85	PF02836	PF02929	PF02837
1pfv2FM553A-	1pfv	2FM	553	A	0.54	PF09334
1zai2FP3001A-	1zai	2FP	3001	A	0.9	PF00274
1un92HA1554A-	1un9	2HA	1554	A	1	PF02733
1ojr2HA1277A-	1ojr	2HA	1277	A	0.67	PF00596
1pr92HP247A-	1pr9	2HP	247	A	0.1	PF00106
1jsc2HP698A-	1jsc	2HP	698	A	0.19	PF02776
1ys12HR600X-	1ys1	2HR	600	X	0.16	PF00561
1ys22HS600X-	1ys2	2HS	600	X	0.16	PF00561
1gul2IB235I-	1gul	2IB	235	I	0.2	PF02798	PF00043
2as22IM500A-	2as2	2IM	500	A	0.14	PF00141
1i9z2IP302A-	1i9z	2IP	302	A	0.65	PF03372
1tzk2KT501A-	1tzk	2KT	501	A	1	PF00291
1h0h2MD1001A-	1h0h	2MD	1001	A	0.14	PF00384	PF01568
1i1l2ML414A-	1i1l	2ML	414	A	0.73	PF01063
1aeu2MZ296A-	1aeu	2MZ	296	A	0.11	PF00141
2voj2OP501A-	2voj	2OP	501	A	0.5	PF05222	PF01262
1t3i2OS602A-	1t3i	2OS	602	A	0.15	PF00266
3ubp2PA902C-	3ubp	2PA	902	C	0.2	PF01979
1evi2PC352A-	1evi	2PC	352	A	0.4	PF01266
1w6t2PE1434A-	1w6t	2PE	1434	A	0.11	PF03952
1bsz2PE3003C-	1bsz	2PE	3003	C	0.07	PF01327
1icp2PE503A-	1icp	2PE	503	A	0.1	PF00724
1eqj2PG801A-	1eqj	2PG	801	A	0.73	PF06415
1zji2PG1268A-	1zji	2PG	1268	A	0.75	PF00793
4tim2PG300B-	4tim	2PG	300	B	0.62	PF00121
1p432PG941B-	1p43	2PG	941	B	0.71	PF00113
1aj22PH283A-	1aj2	2PH	283	A	0.57	PF00809
2enx2PN1001A-	2enx	2PN	1001	A	0.4	PF01368	PF02833
1gij2PU501A-	1gij	2PU	501	A	0.19	PF00069
2oh02PY351E-	2oh0	2PY	351	E	0.12	PF00069
2rdt2RD365A-	2rdt	2RD	365	A	0.17	PF01070
2ptr2SA1100B-	2ptr	2SA	1100	B	0.51	PF00206	PF08328
1mez2SA1455A-	1mez	2SA	1455	A	1	PF00709
2r3o2SC501A-	2r3o	2SC	501	A	0.13	PF00069
2f7p2SK5009A-	2f7p	2SK	5009	A	0.36	PF01074	PF09261	PF07748
2gj42TH949A-	2gj4	2TH	949	A	0.21	PF00343
2otf2TN201A-	2otf	2TN	201	A	0.21	PF00068
2h022UN402A-	2h02	2UN	402	A	0.29	PF00102
1wnz2VA901A-	1wnz	2VA	901	A	0.58	PF00133
1o41300300A-	1o41	300		A	0.44	PF00017
3bx5304501A-	3bx5	304	501	A	0.17	PF00069
2hy0306324A-	2hy0	306	324	A	0.13	PF00069
3ch6311601A-	3ch6	311	601	A	0.17	PF00106
3c4c3242A-	3c4c	324	2	A	0.15	PF00069
3c4d3251A-	3c4d	325	1	A	0.14	PF00069
1thz3264001A-	1thz	326	4001	A	0.1	PF01808
3eah327864A-	3eah	327	864	A	0.37	PF02898
3eai328905A-	3eai	328	905	A	0.23	PF02898
3ebd329903A-	3ebd	329	903	A	0.2	PF02898
2io6330901A-	2io6	330	901	A	0.18	PF00069
3ebf332903A-	3ebf	332	903	A	0.17	PF02898
2orr333601A-	2orr	333	601	A	0.09	PF02898
1q6j335301A-	1q6j	335	301	A	0.2	PF00102
3ctq3371A-	3ctq	337	1	A	0.13	PF00069
2oji33A360A-	2oji	33A	360	A	0.19	PF00069
1kbo340703A-	1kbo	340	703	A	0.37	PF02525
3eon341501C-	3eon	341	501	C	0.05	PF00441
2ort342601A-	2ort	342	601	A	0.21	PF02898
1l4k34A990A-	1l4k	34A	990	A	0.67	PF02277
2c2s34B1188A-	2c2s	34B	1188	A	0.12	PF00186
1ht834C1701A-	1ht8	34C	1701	A	0.14	PF03098
2bx734D1313B-	2bx7	34D	1313	B	0.22	PF01180
1p4r3541801A-	1p4r	354	1801	A	0.14	PF01808
2ban357562A-	2ban	357	562	A	0.12	PF00078
1ove358401A-	1ove	358	401	A	0.13	PF00069
2zmm35B307A-	2zmm	35B	307	A	0.17	PF00102
1bhn35G160A-	1bhn	35G	160	A	0.75	PF00334
3dba35G1A-	3dba	35G	1	A	1	PF01590
2ouu35G780A-	2ouu	35G	780	A	0.5	PF00233
2e943641101A-	2e94	364	1101	A	0.12	PF00348
2duv371501A-	2duv	371	501	A	0.11	PF00069
2hxq373324A-	2hxq	373	324	A	0.14	PF00069
1jii383421A-	1jii	383	421	A	0.4	PF00579
2fde385101A-	2fde	385	101	A	0.11	PF00077
2iki388600A-	2iki	388	600	A	0.16	PF00248
2ors391601A-	2ors	391	601	A	0.08	PF02898
2pdp393600A-	2pdp	393	600	A	0.15	PF00248
2c2t39B1188A-	2c2t	39B	1188	A	0.13	PF00186
2pe039Z501A-	2pe0	39Z	501	A	0.16	PF00069
2cgu3A31272A-	2cgu	3A3	1272	A	0.12	PF00069
1f6m3AA1501A-	1f6m	3AA	1501	A	0.92	PF00070	PF07992
2b5j3AC562A-	2b5j	3AC	562	A	0.13	PF00078
1fa03AD606A-	1fa0	3AD	606	A	0.58	PF01909	PF04928
1n213AG900A-	1n21	3AG	900	A	0.41	PF03936
1hiy3AN1356B-	1hiy	3AN	1356	B	0.93	PF00334
1aef3AP296A-	1aef	3AP	296	A	0.11	PF00141
1mmv3AR1785A-	1mmv	3AR	1785	A	0.75	PF02898
1k903AT902A-	1k90	3AT	902	A	0.68	PF03497
1f5a3AT1000A-	1f5a	3AT	1000	A	0.97	PF04928	PF01909
2cgv3B31273A-	2cgv	3B3	1273	A	0.2	PF00069
3bac3B9501A-	3bac	3B9	501	A	0.2	PF01653
1xve3BB508C-	1xve	3BB	508	C	0.38	PF02332
3bab3BD501A-	3bab	3BD	501	A	0.21	PF01653
1xvb3BR1208C-	1xvb	3BR	1208	C	0.25	PF02332
1d1y3BT820A-	1d1y	3BT	820	A	0.11	PF02898
2cgw3C31272A-	2cgw	3C3	1272	A	0.21	PF00069
2qo83CC800A-	2qo8	3CC	800	A	0.08	PF00194
1xvf3CL1302A-	1xvf	3CL	1302	A	0.43	PF02332
6req3CP1801A-	6req	3CP	1801	A	0.98	PF01642
3czr3CZ293A-	3czr	3CZ	293	A	0.1	PF00106
2zi33D1302B-	2zi3	3D1	302	B	0.36	PF01712
2cgx3D31274A-	2cgx	3D3	1274	A	0.31	PF00069
2h5l3DD433A-	2h5l	3DD	433	A	0.76	PF05221
1y2c3DE1003A-	1y2c	3DE	1003	A	0.19	PF00233
1v453DG290E-	1v45	3DG	290	E	0.54	PF00896
2as43FA500A-	2as4	3FA	500	A	0.08	PF00141
2bxv3FT1401A-	2bxv	3FT	1401	A	0.29	PF01180
1m0w3GC1501B-	1m0w	3GC	1501	B	1	PF03917	PF03199
1xz83GP300A-	1xz8	3GP	300	A	0.45	PF00156
1yfy3HA401A-	1yfy	3HA	401	A	1	PF06052
3pcb3HB551M-	3pcb	3HB	551	M	0.83	PF00775
1f123HC351A-	1f12	3HC	351	A	0.95	PF02737	PF00725
2cw63HG399A-	2cw6	3HG	399	A	0.55	PF00682
3pce3HP550M-	3pce	3HP	550	M	0.53	PF00775
2hx23HX793A-	2hx2	3HX	793	A	0.48	PF02898
2ay63IB414B-	2ay6	3IB	414	B	0.47	PF00155
2amq3IH1145A-	2amq	3IH	1145	A	0.08	PF05409
2a7p3IL410A-	2a7p	3IL	410	A	0.53	PF01070
2bpy3IN902B-	2bpy	3IN	902	B	0.09	PF00077
1w7h3IP1355A-	1w7h	3IP	1355	A	0.17	PF00069
2p6g3LP706F-	2p6g	3LP	706	F	0.22	PF02799	PF01233
3pax3MB1A-	3pax	3MB	1	A	0.67	PF00644
1xyc3MF960B-	1xyc	3MF	960	B	0.64	PF01261
1aeb3MT296A-	1aeb	3MT	296	A	0.09	PF00141
1z3n3NA320A-	1z3n	3NA	320	A	0.16	PF00248
1m333OH300A-	1m33	3OH	300	A	0.23	PF00561
2chm3P41861A-	2chm	3P4	1861	A	0.12	PF00233
1p6d3PC601A-	1p6d	3PC	601	A	0.24	PF00882
1p843PE710C-	1p84	3PE	710	C	0.1	PF00032	PF02939	PF02271
1ejj3PG601A-	1ejj	3PG	601	A	0.73	PF06415
13pk3PG423A-	13pk	3PG	423	A	1	PF00162
1rus3PG500A-	1rus	3PG	500	A	1	PF00016
2f903PG408A-	2f90	3PG	408	A	0.73	PF00300
1iih3PG600B-	1iih	3PG	600	B	0.91	PF00121
1aa13PG477L-	1aa1	3PG	477	L	1	PF02788
1p843PH714D-	1p84	3PH	714	D	0.11	PF00033	PF02921	PF02167
1siw3PH1309A-	1siw	3PH	1309	A	0.11	PF02665
1wpl3PO2005A-	1wpl	3PO	2005	A	0.42	PF01227
1f5a3PO4000A-	1f5a	3PO	4000	A	0.69	PF04928	PF01909
1cul3PO1003A-	1cul	3PO	1003	A	0.69	PF00211
1hg33PP1226A-	1hg3	3PP	1226	A	0.27	PF00121
2rkd3PP703A-	2rkd	3PP	703	A	0.38	PF00821
1fdy3PY802A-	1fdy	3PY	802	A	0.86	PF00701
1o5x3PY3300A-	1o5x	3PY	3300	A	0.55	PF00121
1xcw3SA501A-	1xcw	3SA	501	A	0.58	PF00128
2r3p3SC501A-	2r3p	3SC	501	A	0.12	PF00069
1vr03SL300A-	1vr0	3SL	300	A	1	PF04029
2noa3TC302B-	2noa	3TC	302	B	0.82	PF01712
2gm93TH1A-	2gm9	3TH	1	A	0.12	PF00343
1th43TR3074D-	1th4	3TR	3074	D	0.13	PF00199
2h033UN401A-	2h03	3UN	401	A	0.25	PF00102
3e9k3XH467A-	3e9k	3XH	467	A	0.44	PF00266
2zn7410300A-	2zn7	410	300	A	0.16	PF00102
1ph0418322A-	1ph0	418	322	A	0.27	PF00102
2hxl422324A-	2hxl	422	324	A	0.14	PF00069
1qxk429322A-	1qxk	429	322	A	0.38	PF00102
2ayp43A270A-	2ayp	43A	270	A	0.16	PF00069
2zdu446901A-	2zdu	446	901	A	0.2	PF00069
2vrx4471356A-	2vrx	447	1356	A	0.14	PF00069
1rs445P1001A-	1rs4	45P	1001	A	0.23	PF02152
1vjy460999A-	1vjy	460	999	A	0.17	PF00069
2pe2464501A-	2pe2	464	501	A	0.14	PF00069
2zdt46C901A-	2zdt	46C	901	A	0.19	PF00069
1hpv478200B-	1hpv	478	200	B	0.14	PF00077
2pdn47D600A-	2pdn	47D	600	A	0.16	PF00248
1jil485421A-	1jil	485	421	A	0.43	PF00579
1o49493300A-	1o49	493	300	A	0.32	PF00017
2hdr4A3501A-	2hdr	4A3	501	A	0.17	PF00144
1yfw4AA401A-	1yfw	4AA	401	A	0.92	PF06052
1x544AD2001A-	1x54	4AD	2001	A	0.74	PF00152
1zh64AF315A-	1zh6	4AF	315	A	0.75	PF00579
2qwd4AM800A-	2qwd	4AM	800	A	0.86	PF00064
2pax4AN1A-	2pax	4AN	1	A	0.47	PF00644
1aeg4AP296A-	1aeg	4AP	296	A	0.11	PF00141
2qbq4B3800A-	2qbq	4B3	800	A	0.17	PF00102
2ag64BF315A-	2ag6	4BF	315	A	0.86	PF00579
3cho4BG901A-	3cho	4BG	901	A	0.11	PF01433
3chp4BO901A-	3chp	4BO	901	A	0.15	PF01433
3chq4BQ901A-	3chq	4BQ	901	A	0.18	PF01433
1d1x4BT830A-	1d1x	4BT	830	A	0.11	PF02898
3chs4BU901A-	3chs	4BU	901	A	0.17	PF01433
1lo84CA170A-	1lo8	4CA	170	A	0.98	PF03061
1kdw4CB364A-	1kdw	4CB	364	A	0.17	PF00144
1lo74CO170A-	1lo7	4CO	170	A	0.83	PF03061
2c654CR601A-	2c65	4CR	601	A	0.26	PF01593
1y2d4DE601A-	1y2d	4DE	601	A	0.18	PF00233
2f3p4GP998A-	2f3p	4GP	998	A	0.5	PF00343
2fmn4HF495A-	2fmn	4HF	495	A	0.33	PF02219
1hu94HM861A-	1hu9	4HM	861	A	0.1	PF00305
3pcg4HP550M-	3pcg	4HP	550	M	0.53	PF00775
1ai64HP559B-	1ai6	4HP	559	B	0.91	PF01804
2hx44HX799A-	2hx4	4HX	799	A	0.42	PF02898
1b554IP171A-	1b55	4IP	171	A	0.31	PF00169
1w2d4IP1463B-	1w2d	4IP	1463	B	1	PF03770
2hds4MB1601A-	2hds	4MB	1601	A	0.23	PF00144
2cog4MV420A-	2cog	4MV	420	A	0.7	PF01063
1umc4MV1403D-	1umc	4MV	1403	D	0.4	PF00676	PF02779
1keq4MZ350A-	1keq	4MZ	350	A	0.12	PF00194
1no34NC859A-	1no3	4NC	859	A	0.08	PF00305
1eoc4NC999B-	1eoc	4NC	999	B	0.53	PF00775
1d1q4NP401A-	1d1q	4NP	401	A	1	PF01451
1l6y4OX350A-	1l6y	4OX	350	A	0.5	PF00490
1tsi4PB600A-	1tsi	4PB	600	A	0.24	PF00121
2z0p4PT501A-	2z0p	4PT	501	A	0.23	PF00169
2ojf4PY1000E-	2ojf	4PY	1000	E	0.12	PF00069
3bqr4RB401A-	3bqr	4RB	401	A	0.21	PF00069
2c6o4SP1297A-	2c6o	4SP	1297	A	0.2	PF00069
1yvj4ST2000A-	1yvj	4ST	2000	A	0.27	PF07714
1p734TA801A-	1p73	4TA	801	A	0.61	PF00693
2orv4TA801A-	2orv	4TA	801	A	0.61	PF00265
2ay84TB414A-	2ay8	4TB	414	A	0.43	PF00155
2j4j4TC227F-	2j4j	4TC	227	F	0.5	PF00696
1ps64TP332A-	1ps6	4TP	332	A	1	PF04166
1xq04TR270A-	1xq0	4TR	270	A	0.07	PF00194
1xpz4TZ270A-	1xpz	4TZ	270	A	0.07	PF00194
2h044UN401A-	2h04	4UN	401	A	0.22	PF00102
2h4k509300A-	2h4k	509	300	A	0.23	PF00102
2hb1512800A-	2hb1	512	800	A	0.19	PF00102
2c4g514306A-	2c4g	514	306	A	0.24	PF00069
1nny515322A-	1nny	515	322	A	0.25	PF00102
2pe1517501A-	2pe1	517	501	A	0.14	PF00069
2nta521301A-	2nta	521	301	A	0.23	PF00102
2qbp527800A-	2qbp	527	800	A	0.15	PF00102
2bpm5291299A-	2bpm	529	1299	A	0.16	PF00069
3cow52H401A-	3cow	52H	401	A	0.54	PF02569
1pmv537501A-	1pmv	537	501	A	0.13	PF00069
3coy53H301A-	3coy	53H	301	A	0.54	PF02569
1jik545421A-	1jik	545	421	A	0.35	PF00579
2of2547201A-	2of2	547	201	A	0.18	PF07714
3coz54H401A-	3coz	54H	401	A	0.56	PF02569
2qct561295A-	2qct	561	295	A	0.24	PF00102
1pl6572405A-	1pl6	572	405	A	0.12	PF00107	PF08240
2zm35751A-	2zm3	575	1	A	0.33	PF07714
1rw8580501A-	1rw8	580	501	A	0.2	PF00069
2qhn582500A-	2qhn	582	500	A	0.27	PF00069
1qpl587108A-	1qpl	587	108	A	0.13	PF00254
1ony588322A-	1ony	588	322	A	0.26	PF00102
2b07598301A-	2b07	598	301	A	0.15	PF00102
4req5AD803A-	4req	5AD	803	A	0.33	PF01642
1i9c5AD1303B-	1i9c	5AD	1303	B	0.27	PF06368
3e625B11A-	3e62	5B1	1	A	0.27	PF07714
3e635B21A-	3e63	5B2	1	A	0.27	PF07714
3e645B31A-	3e64	5B3	1	A	0.21	PF07714
1p2a5BN301A-	1p2a	5BN	301	A	0.17	PF00069
3ej15BP299A-	3ej1	5BP	299	A	0.15	PF00069
2qcg5BU1A-	2qcg	5BU	1	A	0.91	PF00215
2i4n5CA439A-	2i4n	5CA	439	A	0.58	PF00587
2gqx5CL1450A-	2gqx	5CL	1450	A	0.05	PF00067
2i0y5CN1000A-	2i0y	5CN	1000	A	0.2	PF07714
1y2e5DE1003A-	1y2e	5DE	1003	A	0.19	PF00233
2eu25DS263A-	2eu2	5DS	263	A	0.07	PF00194
1s9i5EA1001A-	1s9i	5EA	1001	A	0.17	PF00069
2ax15EE1001A-	2ax1	5EE	1001	A	0.09	PF00998
2vp65FU1211A-	2vp6	5FU	1211	A	0.52	PF01712
2qcf5FU501A-	2qcf	5FU	501	A	1	PF00215
1c9k5GP605B-	1c9k	5GP	605	B	0.75	PF02283
1ecb5GP505A-	1ecb	5GP	505	A	0.58	PF00310	PF00156
1w255GP501A-	1w25	5GP	501	A	0.75	PF00072	PF00990
3dy85GP900A-	3dy8	5GP	900	A	1	PF00233
2anb5GP301A-	2anb	5GP	301	A	0.96	PF00625
2bwg5GP1340A-	2bwg	5GP	1340	A	1	PF00478
1waj5GP904A-	1waj	5GP	904	A	0.36	PF03104
2g1a5HG700A-	2g1a	5HG	700	A	0.21	PF03767
1mrs5HU217A-	1mrs	5HU	217	A	0.91	PF02223
2i6a5I5500A-	2i6a	5I5	500	A	0.81	PF00294
2c475ID1300A-	2c47	5ID	1300	A	0.62	PF00069
2qch5IU1A-	2qch	5IU	1	A	0.87	PF00215
1f8y5MD2B-	1f8y	5MD	2	B	0.44	PF05014
1m9q5NI907A-	1m9q	5NI	907	A	0.17	PF02898
1v3v5OP1360A-	1v3v	5OP	1360	A	1	PF00107
1j0b5PA1011A-	1j0b	5PA	1011	A	0.32	PF00291
1d7r5PA500A-	1d7r	5PA	500	A	0.27	PF00202
2ay95PV414A-	2ay9	5PV	414	A	0.53	PF00155
1xm65RM1003A-	1xm6	5RM	1003	A	0.19	PF00233
1uj55RP302A-	1uj5	5RP	302	A	1	PF06026
2iyp5RP1471A-	2iyp	5RP	1471	A	1	PF00393	PF03446
1xby5RP501A-	1xby	5RP	501	A	1	PF00215
2r3q5SC501A-	2r3q	5SC	501	A	0.13	PF00069
1ohs5SD1126A-	1ohs	5SD	1126	A	0.61	PF02136
1tgv5UD3001A-	1tgv	5UD	3001	A	1	PF01048
2ax0-5X1001A-	2ax0	5X	1001	A	0.09	PF00998
1nqw5YL1201A-	1nqw	5YL	1201	A	0.64	PF00885
2jav5Z51280A-	2jav	5Z5	1280	A	0.17	PF00069
1q6t6001301B-	1q6t	600	1301	B	0.15	PF00102
2p2i608501A-	2p2i	608	501	A	0.18	PF07714
1c1c612999A-	1c1c	612	999	A	0.13	PF00078
3biz61E576A-	3biz	61E	576	A	0.16	PF00069
2owb626500A-	2owb	626	500	A	0.16	PF00069
2v7a6271504A-	2v7a	627	1504	A	0.24	PF07714
1ykr628299A-	1ykr	628	299	A	0.12	PF00069
1jij629421A-	1jij	629	421	A	0.4	PF00579
1z8962P600A-	1z89	62P	600	A	0.13	PF00248
1tg5645501A-	1tg5	645	501	A	0.24	PF00903
1i2z654502A-	1i2z	654	502	A	0.13	PF00106
1sv565B600A-	1sv5	65B	600	A	0.07	PF00078
1so2666461A-	1so2	666	461	A	0.13	PF00233
1ttm667264A-	1ttm	667	264	A	0.14	PF00194
1mzs669350A-	1mzs	669	350	A	0.18	PF08545	PF08541
1q4l679451A-	1q4l	679	451	A	0.08	PF00069
3emg685685A-	3emg	685		A	0.18	PF07714
1o45687300A-	1o45	687	300	A	0.42	PF00017
2h4g694300A-	2h4g	694	300	A	0.27	PF00102
2jc1698600A-	2jc1	698	600	A	0.1	PF00998
2jc06991563A-	2jc0	699	1563	A	0.12	PF00998
2i0v6C31000A-	2i0v	6C3	1000	A	0.24	PF07714
1h1r6CP1298A-	1h1r	6CP	1298	A	0.21	PF00069
1y2h6DE101A-	1y2h	6DE	101	A	0.19	PF00233
1naa6FA801A-	1naa	6FA	801	A	0.13	PF05199	PF07992
2f3q6GP998A-	2f3q	6GP	998	A	0.48	PF00343
2zaw6HE417A-	2zaw	6HE	417	A	0.11	PF00067
1db56IN200A-	1db5	6IN	200	A	0.14	PF00068
1oty6MP247A-	1oty	6MP	247	A	0.9	PF01048
2iq06NA317A-	2iq0	6NA	317	A	0.44	PF00248
2iwz6NA1460A-	2iwz	6NA	1460	A	0.5	PF00109	PF02801
1m9m6NI906A-	1m9m	6NI	906	A	0.17	PF02898
1yqj6NP362A-	1yqj	6NP	362	A	0.15	PF00069
1j3r6PG600A-	1j3r	6PG	600	A	0.94	PF06560
2cxr6PG1601A-	2cxr	6PG	1601	A	0.94	PF00342
2iyo6PG1471A-	2iyo	6PG	1471	A	1	PF00393	PF03446
1ko86PG502A-	1ko8	6PG	502	A	1	PF01202
2h3e6PR331A-	2h3e	6PR	331	A	0.56	PF00185	PF02729
1xd16SA501A-	1xd1	6SA	501	A	0.32	PF00128
2r3r6SC501A-	2r3r	6SC	501	A	0.13	PF00069
1l7x700862A-	1l7x	700	862	A	0.1	PF00343
2hog710324A-	2hog	710	324	A	0.13	PF00069
2o2u738403A-	2o2u	738	403	A	0.19	PF00069
2g0173Q901A-	2g01	73Q	901	A	0.15	PF00069
2z4w7491101A-	2z4w	749	1101	A	0.32	PF00348
1dx47601580A-	1dx4	760	1580	A	0.16	PF00135
1c84761301A-	1c84	761	301	A	0.24	PF00102
2e9n76A1001A-	2e9n	76A	1001	A	0.15	PF00069
1o4h772300A-	1o4h	772	300	A	0.41	PF00017
2e9p77A1001A-	2e9p	77A	1001	A	0.16	PF00069
1o4r787300A-	1o4r	787	300	A	0.28	PF00017
2rd678P900A-	2rd6	78P	900	A	0.5	PF00644
1o4f790300A-	1o4f	790	300	A	0.45	PF00017
1o4p791300A-	1o4p	791	300	A	0.36	PF00017
1no6794322A-	1no6	794	322	A	0.2	PF00102
2gu87961001A-	2gu8	796	1001	A	0.18	PF00069
1n227A8801A-	1n22	7A8	801	A	0.32	PF03936
2g6j7AP760A-	2g6j	7AP	760	A	0.18	PF02898
2h447CA301A-	2h44	7CA	301	A	0.18	PF00233
3bhy7CP600A-	3bhy	7CP	600	A	0.2	PF00069
2qhm7CS500A-	2qhm	7CS	500	A	0.19	PF00069
1y2k7DE602A-	1y2k	7DE	602	A	0.17	PF00233
2f3s7GP998A-	2f3s	7GP	998	A	0.46	PF00343
2z977HE417A-	2z97	7HE	417	A	0.11	PF00067
1foj7I21770B-	1foj	7I2	1770	B	0.17	PF02898
2hiw7MP531A-	2hiw	7MP	531	A	0.16	PF07714
1foj7NI1750A-	1foj	7NI	1750	A	0.17	PF02898
2onb7PA319A-	2onb	7PA	319	A	0.15	PF00303
3cek7PE901A-	3cek	7PE	901	A	0.17	PF00069
2etm7PY131A-	2etm	7PY	131	A	0.2	PF07714
2vwu7X11888A-	2vwu	7X1	1888	A	0.16	PF07714
2vwv7X31888A-	2vwv	7X3	1888	A	0.18	PF07714
2vwx7X41889A-	2vwx	7X4	1889	A	0.18	PF07714
2vwy7X51889A-	2vwy	7X5	1889	A	0.18	PF07714
2vwz7X61889A-	2vwz	7X6	1889	A	0.18	PF07714
2vx07X71889A-	2vx0	7X7	1889	A	0.18	PF07714
2vx17X81889A-	2vx1	7X8	1889	A	0.19	PF07714
2ano817400A-	2ano	817	400	A	0.16	PF00186
1fkd818108A-	1fkd	818	108	A	0.15	PF00254
1o43821300A-	1o43	821	300	A	0.18	PF00017
1o47822300A-	1o47	822	300	A	0.3	PF00017
1x8b824901A-	1x8b	824	901	A	0.2	PF00069
3cwe825784A-	3cwe	825	784	A	0.27	PF00102
2ojj82A360A-	2ojj	82A	360	A	0.2	PF00069
2in6839901A-	2in6	839	901	A	0.19	PF00069
1o42843300A-	1o42	843	300	A	0.44	PF00017
1qbu846300B-	1qbu	846	300	B	0.12	PF00077
1o44852300A-	1o44	852	300	A	0.29	PF00017
1o48853300A-	1o48	853	300	A	0.3	PF00017
2qu6857501A-	2qu6	857	501	A	0.15	PF07714
1qpf858108A-	1qpf	858	108	A	0.13	PF00254
2no3859901A-	2no3	859	901	A	0.16	PF00069
2e9v85A1001A-	2e9v	85A	1001	A	0.13	PF00069
1tfz869551A-	1tfz	869	551	A	0.24	PF00903
2fix870701A-	2fix	870	701	A	0.04	PF00316
1o4b876300A-	1o4b	876	300	A	0.3	PF00017
2gmx877901A-	2gmx	877	901	A	0.15	PF00069
1ecv878301A-	1ecv	878	301	A	0.27	PF00102
1dy387Y201A-	1dy3	87Y	201	A	0.28	PF01288
1pmq880501A-	1pmq	880	501	A	0.15	PF00069
2q1l882876A-	2q1l	882	876	A	0.21	PF00368
3b8r887201A-	3b8r	887	201	A	0.17	PF07714
1t49892301A-	1t49	892	301	A	0.2	PF00102
2h96893901A-	2h96	893	901	A	0.2	PF00069
2i6b89I500A-	2i6b	89I	500	A	0.17	PF00294
1ro98BR531A-	1ro9	8BR	531	A	0.52	PF00233
2f3u8GP998A-	2f3u	8GP	998	A	0.44	PF00343
2hcy8ID350A-	2hcy	8ID	350	A	0.06	PF00107
1c3x8IG306A-	1c3x	8IG	306	A	0.31	PF00896
1db48IN200A-	1db4	8IN	200	A	0.12	PF00068
1z118MO501A-	1z11	8MO	501	A	0.21	PF00067
2g5w8PG402A-	2g5w	8PG	402	A	0.61	PF00724
3b8q900502B-	3b8q	900	502	B	0.16	PF07714
1nz7901322A-	1nz7	901	322	A	0.28	PF00102
2nt7902800A-	2nt7	902	800	A	0.14	PF00102
1o46903300A-	1o46	903	300	A	0.27	PF00017
2qbr910800A-	2qbr	910	800	A	0.18	PF00102
1kbq936703A-	1kbq	936	703	A	0.33	PF02525
2b1i93A600A-	2b1i	93A	600	A	0.88	PF01808	PF02142
1pyn941322A-	1pyn	941	322	A	0.33	PF00102
1nwl964501A-	1nwl	964	501	A	0.17	PF00102
1onz968322A-	1onz	968	322	A	0.19	PF00102
2q85973401A-	2q85	973	401	A	0.13	PF02873
1rsi9771001A-	1rsi	977	1001	A	0.38	PF02152
2of4979101A-	2of4	979	101	A	0.18	PF07714
2azr982301A-	2azr	982	301	A	0.26	PF00102
1pmn984501A-	1pmn	984	501	A	0.15	PF00069
1nl9989322A-	1nl9	989	322	A	0.33	PF00102
2p2h994501A-	2p2h	994	501	A	0.17	PF07714
1fv09AR401A-	1fv0	9AR	401	A	0.1	PF00068
1q2r9DG387A-	1q2r	9DG	387	A	0.83	PF01702
1a9p9DI290A-	1a9p	9DI	290	A	0.39	PF00896
1pmu9HP501A-	1pmu	9HP	501	A	0.12	PF00069
1i809HX301A-	1i80	9HX	301	A	0.36	PF00896
2amd9IN1001A-	2amd	9IN	1001	A	0.08	PF05409
1rrw9MG1001A-	1rrw	9MG	1001	A	0.44	PF02152
3b2w9NH601A-	3b2w	9NH	601	A	0.13	PF07714
1lv89PP3002B-	1lv8	9PP	3002	B	0.52	PF00896
3fit--A400A-	3fit	A	40	0	1	PF01230
1bkx--A351A-	1bkx	A	35	1	0.85	PF00069
1exd--A998A-	1exd	A	99	8	1	PF00749
1hpuA121602A-	1hpu	A12	1602	A	0.41	PF02872	PF00149
2jb4A141332A-	2jb4	A14	1332	A	0.92	PF03171
1tslA15318A-	1tsl	A15	318	A	0.15	PF00303
3ds6A17361A-	3ds6	A17	361	A	0.17	PF00069
1zgbA1E1001A-	1zgb	A1E	1001	A	0.1	PF00135
3bzuA21293A-	3bzu	A21	293	A	0.12	PF00106
2e9uA251001A-	2e9u	A25	1001	A	0.16	PF00069
1tv5A261001A-	1tv5	A26	1001	A	0.3	PF01180
1zgcA2E1002A-	1zgc	A2E	1002	A	0.1	PF00135
2iypA2P1470C-	2iyp	A2P	1470	C	0.56	PF03446
1fndA2P316A-	1fnd	A2P	316	A	0.4	PF00175
2fhyA37502A-	2fhy	A37	502	A	0.05	PF00316
1tzjA3B501A-	1tzj	A3B	501	A	0.75	PF00291
1drvA3D301A-	1drv	A3D	301	A	0.88	PF01113
2d06A3P2001A-	2d06	A3P	2001	A	1	PF00685
2oq2A3P999A-	2oq2	A3P	999	A	1	PF01507
1ka1A3P601A-	1ka1	A3P	601	A	1	PF00459
1fthA3P5001B-	1fth	A3P	5001	B	1	PF01648
2hl1A3S500A-	2hl1	A3S	500	A	0.6	PF08915
1tkyA3S500A-	1tky	A3S	500	A	0.6	PF07973
2ywpA421A-	2ywp	A42	1	A	0.16	PF00069
1rriA451001A-	1rri	A45	1001	A	0.31	PF02152
1ex8A4P171A-	1ex8	A4P	171	A	0.65	PF01288
2ghgA531A-	2ghg	A53	1	A	0.12	PF00069
2e9oA581001A-	2e9o	A58	1001	A	0.14	PF00069
1nj6A5A508A-	1nj6	A5A	508	A	0.59	PF00587
1uj6A5P228A-	1uj6	A5P	228	A	1	PF06026
2ef9A5P1269A-	2ef9	A5P	1269	A	0.87	PF00793
2cxpA5P1601A-	2cxp	A5P	1601	A	0.88	PF00342
2fieA74701A-	2fie	A74	701	A	0.04	PF00316
1hvlA76800B-	1hvl	A76	800	B	0.1	PF00077
1hvsA77800A-	1hvs	A77	800	A	0.1	PF00077
1hvjA78800A-	1hvj	A78	800	A	0.08	PF00077
1hvkA79800A-	1hvk	A79	800	A	0.1	PF00077
1difA85101B-	1dif	A85	101	B	0.08	PF00077
1proA88301A-	1pro	A88	301	A	0.1	PF00077
1odcA8B1538A-	1odc	A8B	1538	A	0.11	PF00135
1ut6A8N1538A-	1ut6	A8N	1538	A	0.15	PF00135
3dtwA96502B-	3dtw	A96	502	B	0.18	PF07714
1oecAA2789A-	1oec	AA2	789	A	0.26	PF07714
1z7yAA5501A-	1z7y	AA5	501	A	0.21	PF00291
2ckmAA71536A-	2ckm	AA7	1536	A	0.1	PF00135
1hniAAA559A-	1hni	AAA	559	A	0.07	PF00078
1ng3AAC401A-	1ng3	AAC	401	A	0.88	PF01266
1m4nAAD502A-	1m4n	AAD	502	A	0.83	PF00155
1qcoAAE1010A-	1qco	AAE	1010	A	1	PF01557
2rcwAAI400A-	2rcw	AAI	400	A	0.43	PF00644
1ajnAAN559B-	1ajn	AAN	559	B	0.77	PF01804
1xh0AAO500A-	1xh0	AAO	500	A	0.32	PF00128
1vruAAP999A-	1vru	AAP	999	A	0.07	PF00078
1czmAAS262A-	1czm	AAS	262	A	0.18	PF00194
1jq3AAT800A-	1jq3	AAT	800	A	0.71	PF01564
1y6bAAX201A-	1y6b	AAX	201	A	0.16	PF07714
1y6aAAZ201A-	1y6a	AAZ	201	A	0.17	PF07714
2aebAB5551A-	2aeb	AB5	551	A	0.57	PF00491
9jdwABA500A-	9jdw	ABA	500	A	0.78	PF02274
7taaABC479A-	7taa	ABC	479	A	0.31	PF00128
1o8bABF1269F-	1o8b	ABF	1269	F	1	PF06026
2z7qABG500A-	2z7q	ABG	500	A	0.81	PF00069
2pvfABG300A-	2pvf	ABG	300	A	0.81	PF07714
2pllABH555A-	2pll	ABH	555	A	0.57	PF00491
2v4lABJ2093A-	2v4l	ABJ	2093	A	0.27	PF00454
3en7ABJ1A-	3en7	ABJ	1	A	0.27	PF07714
1naaABL901A-	1naa	ABL	901	A	0.92	PF05199
2eusABN400A-	2eus	ABN	400	A	0.11	PF00141
2c3kABO1271A-	2c3k	ABO	1271	A	0.12	PF00069
1mxcABP385A-	1mxc	ABP	385	A	0.84	PF00438	PF02772	PF02773
1mn7ABT1160A-	1mn7	ABT	1160	A	0.45	PF00334
6jdwABU500A-	6jdw	ABU	500	A	1	PF02274
2okjABU1002B-	2okj	ABU	1002	B	0.45	PF00282
1xogABW1000A-	1xog	ABW	1000	A	0.62	PF00064
1xoeABX500A-	1xoe	ABX	500	A	0.4	PF00064
1pl2ABY654A-	1pl2	ABY	654	A	0.66	PF00043	PF02798
1s9gABZ701A-	1s9g	ABZ	701	A	0.07	PF00078
1hx0AC11992A-	1hx0	AC1	1992	A	0.28	PF00128
2ki5AC21A-	2ki5	AC2	1	A	0.3	PF00693
1pwyAC2290E-	1pwy	AC2	290	E	0.42	PF00896
1qiqACC332A-	1qiq	ACC	332	A	0.85	PF03171
1diyACD700A-	1diy	ACD	700	A	0.27	PF03098
1a1bACE100C-	1a1b	ACE	100	C	0.18	PF00017
1fivACE201B-	1fiv	ACE	201	B	0.09	PF00077
2oj2ACE119B-	2oj2	ACE	119	B	0.18	PF00018
2c4hACE1543A-	2c4h	ACE	1543	A	0.75	PF00135
1lwjACG988B-	1lwj	ACG	988	B	0.43	PF00128
2ha4ACH545A-	2ha4	ACH	545	A	1	PF00135
1ua7ACI504A-	1ua7	ACI	504	A	0.38	PF00128
2ivdACJ1465A-	2ivd	ACJ	1465	A	0.12	PF01593
2ivsACK3016A-	2ivs	ACK	3016	A	0.81	PF07714
1grfACM481A-	1grf	ACM	481	A	0.2	PF07992
2ozuACM902A-	2ozu	ACM	902	A	0.29	PF01853
1zdsACM2500A-	1zds	ACM	2500	A	0.08	PF07732	PF00394
2ijaACM301A-	2ija	ACM	301	A	0.27	PF00797
2c3cACN1525A-	2c3c	ACN	1525	A	0.57	PF02852
1mpyACN309A-	1mpy	ACN	309	A	0.25	PF00903
3yasACN300A-	3yas	ACN	300	A	1	PF00561
2f6rACO270A-	2f6r	ACO	270	A	0.86	PF01121
1od2ACO3203A-	1od2	ACO	3203	A	0.14	PF01039
2i7pACO1604A-	2i7p	ACO	1604	A	0.53	PF03630
1krrACO204A-	1krr	ACO	204	A	0.34	PF00132
1p7tACO800A-	1p7t	ACO	800	A	1	PF01274
1dm3ACO813A-	1dm3	ACO	813	A	1	PF00108	PF02803
2q29ACO2003A-	2q29	ACO	2003	A	0.98	PF00205
2h3pACO1602B-	2h3p	ACO	1602	B	1	PF00755
4cscACO700A-	4csc	ACO	700	A	1	PF00285
2givACO500A-	2giv	ACO	500	A	1	PF01853
1wdmACO1002A-	1wdm	ACO	1002	A	0.89	PF00725
2cnsACO601A-	2cns	ACO	601	A	1	PF00583
1pt5ACO901A-	1pt5	ACO	901	A	0.98	PF02515
3bliACO1004A-	3bli	ACO	1004	A	1	PF00682
1sazACP399A-	1saz	ACP	399	A	0.81	PF00871
2j4jACP228A-	2j4j	ACP	228	A	0.81	PF00696
2afkACP1292E-	2afk	ACP	1292	E	0.03	PF00142
1gqyACP1476A-	1gqy	ACP	1476	A	0.81	PF08245	PF02875
3b8cACP1001A-	3b8c	ACP	1001	A	0.81	PF00702
2hs4ACP900A-	2hs4	ACP	900	A	0.81	PF02769	PF00586
2punACP999A-	2pun	ACP	999	A	0.81	PF01636
1z2pACP1476X-	1z2p	ACP	1476	X	0.81	PF05770
1kf0ACP418A-	1kf0	ACP	418	A	0.81	PF00162
1e22ACP512B-	1e22	ACP	512	B	0.74	PF00152
1kofACP500A-	1kof	ACP	500	A	0.81	PF01202
1gllACP601Y-	1gll	ACP	601	Y	0.81	PF02782
1i44ACP300A-	1i44	ACP	300	A	0.81	PF07714
1o6yACP1279A-	1o6y	ACP	1279	A	0.81	PF00069
1liiACP799A-	1lii	ACP	799	A	0.81	PF00294
2dwpACP700A-	2dwp	ACP	700	A	0.38	PF01591
1dahACP226A-	1dah	ACP	226	A	0.81	PF01656
1jbwACQ999A-	1jbw	ACQ	999	A	0.72	PF08245	PF02875
2ecpACR992A-	2ecp	ACR	992	A	0.48	PF00343
1kxhACR598A-	1kxh	ACR	598	A	0.48	PF00128
1k1yACR660A-	1k1y	ACR	660	A	0.52	PF03065
2f6dACR995A-	2f6d	ACR	995	A	0.48	PF00723
1qjfACS1333A-	1qjf	ACS	1333	A	0.81	PF03171
1xegACT263A-	1xeg	ACT	263	A	0.6	PF00194
1oq9ACT366A-	1oq9	ACT	366	A	0.25	PF03405
2a9yACT3001A-	2a9y	ACT	3001	A	0.15	PF00294
1xfgACT5302A-	1xfg	ACT	5302	A	0.4	PF00310
1zzsACT860A-	1zzs	ACT	860	A	0.33	PF02898
1tj2ACT2002A-	1tj2	ACT	2002	A	0.4	PF01619
1euaACT2002A-	1eua	ACT	2002	A	0.8	PF01081
1aokACT134B-	1aok	ACT	134	B	0.6	PF00068
2pe4ACT906A-	2pe4	ACT	906	A	0.25	PF01630
3cq4ACT401A-	3cq4	ACT	401	A	0.4	PF00155
1sftACT401A-	1sft	ACT	401	A	0.67	PF01168	PF00842
1gw6ACT1612A-	1gw6	ACT	1612	A	0.25	PF01433
1wxdACT1301A-	1wxd	ACT	1301	A	0.33	PF08501
1gwfACT506A-	1gwf	ACT	506	A	0.36	PF00199
1kf6ACT703A-	1kf6	ACT	703	A	0.5	PF02910	PF00111
2c97ACT1163D-	2c97	ACT	1163	D	0.15	PF00885
2ppaACT503C-	2ppa	ACT	503	C	0.06	PF07732	PF00394
1ekjACT3001A-	1ekj	ACT	3001	A	0.6	PF00484
2cvpACT801A-	2cvp	ACT	801	A	0.18	PF00342
1agnACT378A-	1agn	ACT	378	A	0.2	PF08240
2bb0ACT1501A-	2bb0	ACT	1501	A	0.36	PF01979
1orbACT297A-	1orb	ACT	297	A	0.2	PF00581
1uetACT601A-	1uet	ACT	601	A	0.1	PF09249
1s18ACT3003B-	1s18	ACT	3003	B	0.25	PF06079
2pocACT714B-	2poc	ACT	714	B	0.4	PF01380
2ha4ACT544A-	2ha4	ACT	544	A	1	PF00135
1djhACT5B-	1djh	ACT	5	B	0.25	PF00387	PF00168
2oo0ACT801A-	2oo0	ACT	801	A	0.44	PF02784	PF00278
1iweACT458A-	1iwe	ACT	458	A	0.44	PF00709
3bqhACT1000A-	3bqh	ACT	1000	A	0.44	PF01625
2gwdACT519A-	2gwd	ACT	519	A	0.57	PF04107
1mo0ACT906A-	1mo0	ACT	906	A	0.27	PF00121
2hg4ACT950A-	2hg4	ACT	950	A	0.4	PF00698
2j5mACT1321A-	2j5m	ACT	1321	A	0.09	PF01328
1vm6ACT217D-	1vm6	ACT	217	D	0.33	PF05173	PF01113
1qcnACT1006B-	1qcn	ACT	1006	B	0.57	PF01557
1vhtACT217A-	1vht	ACT	217	A	0.11	PF01121
1vquACT363A-	1vqu	ACT	363	A	0.4	PF00591
2choACT1718A-	2cho	ACT	1718	A	0.25	PF07555
1qh4ACT1502A-	1qh4	ACT	1502	A	0.44	PF02807	PF00217
2ii3ACT600A-	2ii3	ACT	600	A	0.21	PF00198
2v7gACT1558C-	2v7g	ACT	1558	C	0.4	PF01175
1xeyACT600A-	1xey	ACT	600	A	0.44	PF00282
2nm3ACT125A-	2nm3	ACT	125	A	0.6	PF02152
1ohvACT500A-	1ohv	ACT	500	A	0.57	PF00202
1r0kACT1301A-	1r0k	ACT	1301	A	0.21	PF02670
1rltACT800A-	1rlt	ACT	800	A	0.25	PF08282
1mjgACT950M-	1mjg	ACT	950	M	0.15	PF03598
3cxkACT202A-	3cxk	ACT	202	A	0.25	PF01641
1rydACT604A-	1ryd	ACT	604	A	0.33	PF01408	PF02894
2c7sACT2156A-	2c7s	ACT	2156	A	0.25	PF00102
2ofpACT801B-	2ofp	ACT	801	B	0.4	PF08546
1wabACT300A-	1wab	ACT	300	A	1	PF00657
1i10ACT803A-	1i10	ACT	803	A	0.57	PF02866
2qcsACT412A-	2qcs	ACT	412	A	0.36	PF00069
2j7fACT1447A-	2j7f	ACT	1447	A	0.33	PF00232
1dwpACT1259A-	1dwp	ACT	1259	A	0.16	PF00561
1lm1ACT2074A-	1lm1	ACT	2074	A	0.4	PF01645
2v29ACT1281A-	2v29	ACT	1281	A	0.5	PF00596
2ja2ACT1486A-	2ja2	ACT	1486	A	0.4	PF00749
1y4kACT2201A-	1y4k	ACT	2201	A	0.2	PF00305
1yb5ACT812A-	1yb5	ACT	812	A	0.2	PF00107
1qanACT901A-	1qan	ACT	901	A	0.15	PF00398
3cz4ACT214A-	3cz4	ACT	214	A	0.43	PF03767
2horACT602A-	2hor	ACT	602	A	0.67	PF04864
1kj4ACT504A-	1kj4	ACT	504	A	0.14	PF00077
1qmqACT423A-	1qmq	ACT	423	A	0.25	PF00067
1nd4ACT1500A-	1nd4	ACT	1500	A	0.11	PF01636
1khbACT703A-	1khb	ACT	703	A	0.44	PF00821
1gwuACT1309A-	1gwu	ACT	1309	A	0.2	PF00141
3ejoACT302A-	3ejo	ACT	302	A	0.4	PF01218
1d7wACT2608A-	1d7w	ACT	2608	A	0.2	PF03098
3cdwACT480A-	3cdw	ACT	480	A	0.13	PF00680
1b90ACT920A-	1b90	ACT	920	A	0.12	PF01373
2b3yACT890A-	2b3y	ACT	890	A	0.33	PF00694	PF00330
3beqACT3000A-	3beq	ACT	3000	A	0.25	PF00064
1wr8ACT600A-	1wr8	ACT	600	A	0.8	PF00702
1w2hACT1211A-	1w2h	ACT	1211	A	0.14	PF02223
1to5ACT701B-	1to5	ACT	701	B	0.2	PF00080
2p2fACT653A-	2p2f	ACT	653	A	0.15	PF00501
2bjbACT1427A-	2bjb	ACT	1427	A	0.4	PF00275
1xjbACT1002A-	1xjb	ACT	1002	A	0.23	PF00248
1ds0ACT800A-	1ds0	ACT	800	A	0.5	PF02668
2bx7ACT1313A-	2bx7	ACT	1313	A	0.36	PF01180
3bnfACT5A-	3bnf	ACT	5	A	0.09	PF02335
1pjqACT505A-	1pjq	ACT	505	A	0.06	PF00590
1mg5ACT900A-	1mg5	ACT	900	A	0.2	PF00106
2qhfACT508A-	2qhf	ACT	508	A	0.25	PF01264
2e5wACT1102A-	2e5w	ACT	1102	A	0.22	PF01564
2qflACT375A-	2qfl	ACT	375	A	0.25	PF00459
1wkvACT1401A-	1wkv	ACT	1401	A	0.57	PF00291
1nw3ACT600A-	1nw3	ACT	600	A	0.18	PF08123
1qltACT601A-	1qlt	ACT	601	A	0.25	PF02913
2iviACW1332B-	2ivi	ACW	1332	B	0.96	PF03171
1c0nACY550A-	1c0n	ACY	550	A	0.67	PF00266
2f8gACY601B-	2f8g	ACY	601	B	0.14	PF00077
1vdvACY5201A-	1vdv	ACY	5201	A	0.12	PF02738
2i6kACY503A-	2i6k	ACY	503	A	0.2	PF00293
1tqlACY901A-	1tql	ACY	901	A	0.13	PF00680
3bncACY900A-	3bnc	ACY	900	A	0.2	PF00305
2hgwACY1007A-	2hgw	ACY	1007	A	0.44	PF01063
1z29ACY721A-	1z29	ACY	721	A	0.22	PF00685
1tuyACY425B-	1tuy	ACY	425	B	0.8	PF00871
1dgmACY370A-	1dgm	ACY	370	A	0.15	PF00294
1rzqACY2001A-	1rzq	ACY	2001	A	0.06	PF07732	PF00394
1xttACY4252D-	1xtt	ACY	4252	D	0.33	PF00156
1vpaACY700A-	1vpa	ACY	700	A	0.21	PF01128
3cosACY505B-	3cos	ACY	505	B	0.2	PF00107
1wupACY401A-	1wup	ACY	401	A	0.25	PF00753
1n55ACY701A-	1n55	ACY	701	A	0.27	PF00121
1w69ACY1351A-	1w69	ACY	1351	A	0.25	PF00268
1g01ACY596A-	1g01	ACY	596	A	0.25	PF00150
1jueACY900A-	1jue	ACY	900	A	0.36	PF01180
2qc3ACY500A-	2qc3	ACY	500	A	0.5	PF00698
1ga2ACY790A-	1ga2	ACY	790	A	0.25	PF00759
1dnwACY19C-	1dnw	ACY	19	C	0.2	PF03098
1mmoACY1D-	1mmo	ACY	1	D	0.5	PF02332
1xxwACY302A-	1xxw	ACY	302	A	0.6	PF00068
3cosACY401A-	3cos	ACY	401	A	0.2	PF08240
1ryzACY255B-	1ryz	ACY	255	B	0.3	PF01048
2dgmACY2519E-	2dgm	ACY	2519	E	0.44	PF00282
1jczACY801A-	1jcz	ACY	801	A	0.6	PF00194
1zckACY414A-	1zck	ACY	414	A	0.25	PF00102
3cezACY202A-	3cez	ACY	202	A	0.25	PF01641
1zrnACY300A-	1zrn	ACY	300	A	0.8	PF00702
1be0ACY401A-	1be0	ACY	401	A	0.6	PF00561
1l5xACY402A-	1l5x	ACY	402	A	0.27	PF01975
2ha6ACY903A-	2ha6	ACY	903	A	1	PF00135
2q9hACY456A-	2q9h	ACY	456	A	0.31	PF01678
1w19ACY1161A-	1w19	ACY	1161	A	0.15	PF00885
1j18ACY1502A-	1j18	ACY	1502	A	0.12	PF01373
1vf4ACY3001A-	1vf4	ACY	3001	A	0.6	PF02798
1kp9ACY288A-	1kp9	ACY	288	A	0.15	PF02353
1jedACY551A-	1jed	ACY	551	A	0.12	PF01747
1wvfACY1701A-	1wvf	ACY	1701	A	0.3	PF01565	PF02913
2bwpACY600A-	2bwp	ACY	600	A	0.8	PF00155
1vhaACY170A-	1vha	ACY	170	A	0.18	PF02542
1tb3ACY1402A-	1tb3	ACY	1402	A	0.67	PF01070
1zpsACY803A-	1zps	ACY	803	A	0.25	PF01502
1h19ACY901A-	1h19	ACY	901	A	0.25	PF01433
1mlyACZ731A-	1mly	ACZ	731	A	0.42	PF00202
2qmyAD1501A-	2qmy	AD1	501	A	0.55	PF02525
2by4AD41995A-	2by4	AD4	1995	A	0.11	PF00689	PF00122	PF00690
2vgoAD51357A-	2vgo	AD5	1357	A	0.22	PF00069
2vgpAD61357A-	2vgp	AD6	1357	A	0.22	PF00069
2rj4AD7356A-	2rj4	AD7	356	A	0.62	PF03414
3czyAD8901A-	3czy	AD8	901	A	0.16	PF01126
2ntqADA1C-	2ntq	ADA	1	C	0.35	PF01095
2o0vADA400A-	2o0v	ADA	400	A	0.54	PF00544
1s9eADB701A-	1s9e	ADB	701	A	0.07	PF00078
1a7aADC435A-	1a7a	ADC	435	A	0.8	PF05221
1d2aADE401B-	1d2a	ADE	401	B	0.25	PF01451
2qluADE488A-	2qlu	ADE	488	A	0.37	PF00069
1z8dADE902A-	1z8d	ADE	902	A	0.05	PF00343
1od4ADE3196C-	1od4	ADE	3196	C	0.08	PF01039
1jysADE233A-	1jys	ADE	233	A	1	PF01048
1cb0ADE290A-	1cb0	ADE	290	A	1	PF00896
1yxmADE4002B-	1yxm	ADE	4002	B	0.21	PF00106
1jx4ADI1014A-	1jx4	ADI	1014	A	0.48	PF00817
1kqpADJ3001A-	1kqp	ADJ	3001	A	0.49	PF02540
4cppADM422A-	4cpp	ADM	422	A	0.75	PF00067
3reqADN801A-	3req	ADN	801	A	0.35	PF01642
1liiADN699A-	1lii	ADN	699	A	1	PF00294
1pg2ADN552A-	1pg2	ADN	552	A	0.83	PF09334
1jdvADN1260A-	1jdv	ADN	1260	A	0.95	PF01048
1ho5ADN1604A-	1ho5	ADN	1604	A	0.61	PF02872	PF00149
1v8bADN502A-	1v8b	ADN	502	A	1	PF05221
1jg3ADN500A-	1jg3	ADN	500	A	0.67	PF01135
2jc9ADN1498A-	2jc9	ADN	1498	A	0.61	PF05761
1rmtADN1501A-	1rmt	ADN	1501	A	0.16	PF03767
1fmoADN351E-	1fmo	ADN	351	E	0.7	PF00069
5cppADO422A-	5cpp	ADO	422	A	0.83	PF00067
1xjqADP800B-	1xjq	ADP	800	B	1	PF01747
1eqmADP171A-	1eqm	ADP	171	A	0.87	PF01288
2qr1ADP1001G-	2qr1	ADP	1001	G	1	PF04739	PF00571
2gqsADP238A-	2gqs	ADP	238	A	1	PF01259
1njfADP803C-	1njf	ADP	803	C	0.5	PF00004
1dgkADP922N-	1dgk	ADP	922	N	0.96	PF00349	PF03727
1b4sADP160A-	1b4s	ADP	160	A	1	PF00334
1cqiADP801B-	1cqi	ADP	801	B	1	PF08442
1k3dADP541A-	1k3d	ADP	541	A	1	PF01293
2gl6ADP1009A-	2gl6	ADP	1009	A	1	PF00217
1mxbADP385A-	1mxb	ADP	385	A	0.87	PF00438	PF02772	PF02773
2io9ADP3001A-	2io9	ADP	3001	A	0.18	PF03738
1gc5ADP470A-	1gc5	ADP	470	A	1	PF04587
2bvcADP501A-	2bvc	ADP	501	A	1	PF00120
2dftADP181B-	2dft	ADP	181	B	1	PF01202
2zbdADP1002A-	2zbd	ADP	1002	A	1	PF00702
1cnfADP272A-	1cnf	ADP	272	A	0.51	PF00175
1rfuADP402A-	1rfu	ADP	402	A	1	PF00294
1ao0ADP468A-	1ao0	ADP	468	A	0.53	PF00310	PF00156
1t3tADP2005A-	1t3t	ADP	2005	A	1	PF02769	PF00586
1nqtADP3C-	1nqt	ADP	3	C	0.56	PF02812	PF00208
2ax4ADP800A-	2ax4	ADP	800	A	1	PF01583
1l3rADP381E-	1l3r	ADP	381	E	1	PF00069
1j7lADP303A-	1j7l	ADP	303	A	1	PF01636
1dakADP802A-	1dak	ADP	802	A	1	PF01656
1djqADP803A-	1djq	ADP	803	A	0.07	PF07992
1o6bADP173A-	1o6b	ADP	173	A	0.87	PF01467
1glcADP504G-	1glc	ADP	504	G	1	PF00370	PF02782
2ch6ADP470A-	2ch6	ADP	470	A	1	PF01869
2i1vADP700B-	2i1v	ADP	700	B	0.43	PF01591
1bmfADP600D-	1bmf	ADP	600	D	1	PF00006	PF00306
2zdhADP701A-	2zdh	ADP	701	A	1	PF07478
2eckADP216A-	2eck	ADP	216	A	1	PF05191
13pkADP421A-	13pk	ADP	421	A	1	PF00162
1l0oADP601A-	1l0o	ADP	601	A	1	PF02518
2ad5ADP601A-	2ad5	ADP	601	A	1	PF06418
1h74ADP400A-	1h74	ADP	400	A	1	PF00288
2hgsADP500A-	2hgs	ADP	500	A	1	PF03917
2d33ADP521A-	2d33	ADP	521	A	1	PF04262
2ijmADP800B-	2ijm	ADP	800	B	1	PF07714
1yp4ADP557A-	1yp4	ADP	557	A	0.87	PF00483
2ckpADP1458A-	2ckp	ADP	1458	A	1	PF01633
1sq5ADP5003C-	1sq5	ADP	5003	C	1	PF00485
1osnADP400A-	1osn	ADP	400	A	1	PF00693
1m34ADP3091E-	1m34	ADP	3091	E	0.04	PF00142
1b6sADP1100A-	1b6s	ADP	1100	A	0.64	PF02222
1g99ADP410A-	1g99	ADP	410	A	1	PF00871
1e8hADP600A-	1e8h	ADP	600	A	0.09	PF01565
1w2dADP1462B-	1w2d	ADP	1462	B	1	PF03770
1hwkADP105D-	1hwk	ADP	105	D	0.56	PF00368
2grjADP200A-	2grj	ADP	200	A	1	PF01121
1w7kADP1421A-	1w7k	ADP	1421	A	1	PF08245	PF02875
1z2nADP871X-	1z2n	ADP	871	X	1	PF05770
2onmADP501A-	2onm	ADP	501	A	0.1	PF00171
1xx6ADP301A-	1xx6	ADP	301	A	1	PF00265
2hmfADP472A-	2hmf	ADP	472	A	1	PF00696
2cvxADP1002A-	2cvx	ADP	1002	A	0.61	PF02867
1nvfADP400A-	1nvf	ADP	400	A	0.41	PF01761
2jlzADP1619A-	2jlz	ADP	1619	A	0.53	PF07652
2i5bADP301A-	2i5b	ADP	301	A	1	PF08543
2jibADP1568A-	2jib	ADP	1568	A	0.54	PF00205
2no9ADP301B-	2no9	ADP	301	B	0.61	PF01712
1iahADP2002A-	1iah	ADP	2002	A	1	PF02816
1q9sADP301A-	1q9s	ADP	301	A	1	PF01687
1jdbADP1094B-	1jdb	ADP	1094	B	0.23	PF02786
1pfkADP324A-	1pfk	ADP	324	A	0.53	PF00365
1rzuADP1531A-	1rzu	ADP	1531	A	1	PF00534
1ii0ADP1590B-	1ii0	ADP	1590	B	1	PF02374
3bf1ADP247A-	3bf1	ADP	247	A	1	PF03309
2cdnADP201A-	2cdn	ADP	201	A	1	PF00406
1mv5ADP3600D-	1mv5	ADP	3600	D	1	PF00005
1yp4ADQ506B-	1yp4	ADQ	506	B	1	PF00483
1khzADV402B-	1khz	ADV	402	B	0.59	PF00293
1jeeADX635B-	1jee	ADX	635	B	0.74	PF01747
2ofwADX1100A-	2ofw	ADX	1100	A	0.74	PF01583
2goyADX316H-	2goy	ADX	316	H	0.87	PF01507
1ky5ADY433A-	1ky5	ADY	433	A	0.9	PF05221
1o9uADZ1386A-	1o9u	ADZ	1386	A	0.41	PF00069
1ov4AE2287A-	1ov4	AE2	287	A	0.68	PF00685
1nfqAE2401A-	1nfq	AE2	401	A	0.84	PF00106
1j06AE3902A-	1j06	AE3	902	A	0.36	PF00135
2c2nAE31343B-	2c2n	AE3	1343	B	0.21	PF00698
2c2nAE41346A-	2c2n	AE4	1346	A	0.13	PF00698
2itpAEE2019A-	2itp	AEE	2019	A	0.19	PF07714
1ua1-AF327C-	1ua1	AF	327	C	0.09	PF00476
1bg9AF1803A-	1bg9	AF1	803	A	0.28	PF00128
1uumAFI400A-	1uum	AFI	400	A	0.16	PF01180
1fbhAFP336A-	1fbh	AFP	336	A	0.65	PF00316
1n13AG27011B-	1n13	AG2	7011	B	1	PF01862
2e5wAG31001A-	2e5w	AG3	1001	A	0.6	PF01564
1cqqAG7501A-	1cqq	AG7	501	A	0.07	PF00548
1y5iAGA1309C-	1y5i	AGA	1309	C	0.15	PF02665
1cpuAGL502A-	1cpu	AGL	502	A	0.4	PF00128
1horAGP268A-	1hor	AGP	268	A	1	PF01182
1mosAGP609A-	1mos	AGP	609	A	1	PF01380
1cjkAGS801A-	1cjk	AGS	801	A	0.66	PF00211
1zunAGS600A-	1zun	AGS	600	A	0.94	PF01507
1mruAGS340A-	1mru	AGS	340	A	0.94	PF00069
1ajxAH1500A-	1ajx	AH1	500	A	0.13	PF00077
2ay1AHC414B-	2ay1	AHC	414	B	0.4	PF00155
2f92AHD9001F-	2f92	AHD	9001	F	0.22	PF00348
1mc5AHE404A-	1mc5	AHE	404	A	0.2	PF00107	PF08240
3bhmAHE304A-	3bhm	AHE	304	A	0.18	PF00106
1fpeAHG338A-	1fpe	AHG	338	A	0.61	PF00316
1t4rAHI1000A-	1t4r	AHI	1000	A	0.5	PF00491
1fbgAHM336A-	1fbg	AHM	336	A	0.61	PF00316
2afwAHN1501A-	2afw	AHN	1501	A	0.25	PF04389
1pz2AHR550A-	1pz2	AHR	550	A	0.82	PF06964
1ki6AHU1A-	1ki6	AHU	1	A	0.84	PF00693
1sesAHX422A-	1ses	AHX	422	A	0.77	PF00587
2j9aAHY1D-	2j9a	AHY	1	D	0.29	PF00883
1r80AIG452A-	1r80	AIG	452	A	0.58	PF03414
1oxrAIN141A-	1oxr	AIN	141	A	0.14	PF00068
1q63AIQ900A-	1q63	AIQ	900	A	0.35	PF01702
1d7aAIR300A-	1d7a	AIR	300	A	1	PF00731
2b1pAIZ501A-	2b1p	AIZ	501	A	0.12	PF00069
1bwcAJ34058A-	1bwc	AJ3	4058	A	0.12	PF07992
2queAJM201A-	2que	AJM	201	A	0.31	PF00068
1fc4AKB1200A-	1fc4	AKB	1200	A	1	PF00155
1ybaAKG413A-	1yba	AKG	413	A	0.4	PF00389
2qfxAKG1102A-	2qfx	AKG	1102	A	0.77	PF00180
1hwyAKG506A-	1hwy	AKG	506	A	0.45	PF00208	PF02812
1dryAKG330A-	1dry	AKG	330	A	0.29	PF02668
2a1xAKG451A-	2a1x	AKG	451	A	0.29	PF05721
1unbAKG1311A-	1unb	AKG	1311	A	1	PF03171
1ofeAKG2510A-	1ofe	AKG	2510	A	0.17	PF01645
2cjhAKG1451A-	2cjh	AKG	1451	A	1	PF00202
1aibAKG412A-	1aib	AKG	412	A	1	PF00155
1rgqAKP194B-	1rgq	AKP	194	B	0.08	PF02907
2airAL0805A-	2air	AL0	805	A	0.46	PF02729
1bnnAL1555A-	1bnn	AL1	555	A	0.08	PF00194
1bntAL2555A-	1bnt	AL2	555	A	0.08	PF00194
1bnuAL3555A-	1bnu	AL3	555	A	0.08	PF00194
1bnqAL4555A-	1bnq	AL4	555	A	0.08	PF00194
1bn1AL5555A-	1bn1	AL5	555	A	0.05	PF00194
1bn3AL6555A-	1bn3	AL6	555	A	0.08	PF00194
1bnvAL7555A-	1bnv	AL7	555	A	0.07	PF00194
1bnmAL8555A-	1bnm	AL8	555	A	0.07	PF00194
1bn4AL9555A-	1bn4	AL9	555	A	0.08	PF00194
8jdwALA500A-	8jdw	ALA	500	A	0.67	PF02274
2g50ALA6101A-	2g50	ALA	6101	A	0.71	PF00224	PF02887
1yfsALA1500A-	1yfs	ALA	1500	A	1	PF01411
1xrnALA300A-	1xrn	ALA	300	A	0.75	PF00561
2hkkALE300A-	2hkk	ALE	300	A	0.13	PF00194
3pahALE700A-	3pah	ALE	700	A	0.62	PF00351
1ungALH1293A-	1ung	ALH	1293	A	0.21	PF00069
1hkiALI1389A-	1hki	ALI	1389	A	0.58	PF00704
1temALP291A-	1tem	ALP	291	A	0.54	PF00144
1az1ALR317A-	1az1	ALR	317	A	0.14	PF00248
2rfnAM71A-	2rfn	AM7	1	A	0.22	PF07714
2rfsAM81A-	2rfs	AM8	1	A	0.23	PF07714
1o92AMB1398A-	1o92	AMB	1398	A	0.5	PF02772
1dlgAMC1424A-	1dlg	AMC	1424	A	0.15	PF00275
1hkkAMI1388A-	1hkk	AMI	1388	A	0.55	PF00704
1il2AMO1831B-	1il2	AMO	1831	B	0.74	PF00152
2a86AMP1001A-	2a86	AMP	1001	A	1	PF02569
1tb7AMP1003A-	1tb7	AMP	1003	A	0.54	PF00233
2f17AMP301A-	2f17	AMP	301	A	1	PF04263
3dlzAMP902A-	3dlz	AMP	902	A	0.85	PF07714
1jp4AMP601A-	1jp4	AMP	601	A	0.85	PF00459
2ptqAMP2200A-	2ptq	AMP	2200	A	0.73	PF08328	PF00206
4fbpAMP338A-	4fbp	AMP	338	A	0.46	PF00316
1nsyAMP4000A-	1nsy	AMP	4000	A	1	PF02540
3blwAMP2001A-	3blw	AMP	2001	A	0.52	PF00180
12asAMP332A-	12as	AMP	332	A	1	PF03590
2owoAMP53D-	2owo	AMP	53	D	1	PF01653
1mc1AMP702A-	1mc1	AMP	702	A	1	PF00733
7gpbAMP920A-	7gpb	AMP	920	A	0.5	PF00343
2dsdAMP401A-	2dsd	AMP	401	A	1	PF00293
1mf1AMP459A-	1mf1	AMP	459	A	0.74	PF00709
1o95AMP1236C-	1o95	AMP	1236	C	0.08	PF01012
1j20AMP510A-	1j20	AMP	510	A	1	PF00764
1gphAMP4671-	1gph	AMP	467	1	0.61	PF00310
2cfmAMP1563A-	2cfm	AMP	1563	A	1	PF01068
2qrkAMP500A-	2qrk	AMP	500	A	0.52	PF01262
2p2fAMP999A-	2p2f	AMP	999	A	0.88	PF00501
1o0bAMP998A-	1o0b	AMP	998	A	1	PF00749
1raoAMP171A-	1rao	AMP	171	A	1	PF01288
2jgdAMP1934A-	2jgd	AMP	1934	A	0.2	PF02779	PF00676
1h3dAMP400A-	1h3d	AMP	400	A	0.74	PF01634
1zn8AMP1031A-	1zn8	AMP	1031	A	0.61	PF00156
1yxuAMP550A-	1yxu	AMP	550	A	0.85	PF00069
1ua4AMP1456A-	1ua4	AMP	1456	A	1	PF04587
1ltkAMP501A-	1ltk	AMP	501	A	0.85	PF00162
2deuAMP134C-	2deu	AMP	134	C	0.58	PF03054
1htoAMP7475A-	1hto	AMP	7475	A	0.85	PF00120
1ankAMP215A-	1ank	AMP	215	A	0.96	PF00406
2ooxAMP401G-	2oox	AMP	401	G	0.85	PF00571
1y1pAMP1002A-	1y1p	AMP	1002	A	0.48	PF01370
1qf6AMP1002A-	1qf6	AMP	1002	A	1	PF00587
1tuuAMP2853B-	1tuu	AMP	2853	B	0.85	PF00871
2artAMP302A-	2art	AMP	302	A	1	PF03099
1c0aAMP800A-	1c0a	AMP	800	A	1	PF00152	PF02938
3ca2AMS265A-	3ca2	AMS	265	A	0.08	PF00194
1aevAMT296A-	1aev	AMT	296	A	0.09	PF00141
6fitAMW148A-	6fit	AMW	148	A	0.7	PF01230
1cshAMX700A-	1csh	AMX	700	A	0.9	PF00285
2ntlAMZ205A-	2ntl	AMZ	205	A	0.96	PF07826
2qreAMZ1001G-	2qre	AMZ	1001	G	0.58	PF00571
1p4rAMZ1701A-	1p4r	AMZ	1701	A	1	PF01808
1zq8AN0345A-	1zq8	AN0	345	A	0.92	PF00185	PF02729
2hmmAN3801A-	2hmm	AN3	801	A	1	PF00848
1j99AND401A-	1j99	AND	401	A	0.62	PF00685
1e3rAND801A-	1e3r	AND	801	A	0.67	PF02136
2qjpANJ504A-	2qjp	ANJ	504	A	0.15	PF00033
1aeeANL296A-	1aee	ANL	296	A	0.09	PF00141
2ov4ANL950A-	2ov4	ANL	950	A	0.38	PF00579
2b96ANN501A-	2b96	ANN	501	A	0.15	PF00068
1m0wANP504A-	1m0w	ANP	504	A	0.81	PF03917
2jlvANP1619A-	2jlv	ANP	1619	A	0.43	PF07652
2io7ANP964A-	2io7	ANP	964	A	0.16	PF03738
1qhaANP999A-	1qha	ANP	999	A	0.78	PF03727	PF00349
2mjpANP500A-	2mjp	ANP	500	A	0.48	PF01725
1d2nANP1A-	1d2n	ANP	1	A	0.81	PF00004
1x3nANP404A-	1x3n	ANP	404	A	0.81	PF00871
1j7uANP303A-	1j7u	ANP	303	A	0.81	PF01636
2a29ANP1001A-	2a29	ANP	1001	A	0.81	PF00702
1bxrANP1083A-	1bxr	ANP	1083	A	0.21	PF02786
2e0aANP501A-	2e0a	ANP	501	A	0.81	PF02518
2ewsANP1001A-	2ews	ANP	1001	A	0.81	PF03630
1korANP510A-	1kor	ANP	510	A	0.74	PF00764
2bmuANP1226A-	2bmu	ANP	1226	A	0.81	PF00696
2d3bANP6001A-	2d3b	ANP	6001	A	0.81	PF00120
1ia9ANP2002A-	1ia9	ANP	2002	A	0.81	PF02816
1w2cANP1462B-	1w2c	ANP	1462	B	0.81	PF03770
1jpaANP400A-	1jpa	ANP	400	A	0.81	PF07714
1vpeANP400A-	1vpe	ANP	400	A	0.28	PF00162
1esnANP401A-	1esn	ANP	401	A	0.81	PF00485
1p3dANP603A-	1p3d	ANP	603	A	0.81	PF02875	PF08245
1ankANP216A-	1ank	ANP	216	A	0.81	PF05191	PF00406
2jg1ANP1312A-	2jg1	ANP	1312	A	0.81	PF00294
1e9cANP303A-	1e9c	ANP	303	A	0.81	PF02223
2cvtANP890A-	2cvt	ANP	890	A	0.48	PF02867
1p7lANP384A-	1p7l	ANP	384	A	0.72	PF00438	PF02773	PF02772
2hldANP600A-	2hld	ANP	600	A	0.81	PF00306	PF00006
2aj4ANP532A-	2aj4	ANP	532	A	0.81	PF00288
1un9ANP1551A-	1un9	ANP	1551	A	0.81	PF02734
2dxdANP501A-	2dxd	ANP	501	A	0.81	PF00334
2bifANP500A-	2bif	ANP	500	A	0.38	PF01591
2yznANP401A-	2yzn	ANP	401	A	0.81	PF07478
2qq0ANP601A-	2qq0	ANP	601	A	0.81	PF00265
2d32ANP1521A-	2d32	ANP	1521	A	0.81	PF04262
1ii9ANP591A-	1ii9	ANP	591	A	0.81	PF02374
2pgaANU7016B-	2pga	ANU	7016	B	0.89	PF01048
2bfgANX1504A-	2bfg	ANX	1504	A	0.1	PF01229
1x6nAO3564A-	1x6n	AO3	564	A	0.34	PF00704
1h0cAOA1392A-	1h0c	AOA	1392	A	0.57	PF00266
1r82AOG452A-	1r82	AOG	452	A	0.54	PF03414
2f7qAOL5009A-	2f7q	AOL	5009	A	0.69	PF07748	PF09261	PF01074
1zq6AOR345A-	1zq6	AOR	345	A	1	PF00185	PF02729
1bl4AP1108A-	1bl4	AP1	108	A	0.17	PF00254
5fitAP2200A-	5fit	AP2	200	A	0.79	PF01230
2vqdAP21448A-	2vqd	AP2	1448	A	0.16	PF02786
1dmjAP41650A-	1dmj	AP4	1650	A	0.27	PF02898
1p3jAP5220A-	1p3j	AP5	220	A	0.54	PF00406
1dmkAP61660A-	1dmk	AP6	1660	A	0.2	PF02898
2f2cAP9401B-	2f2c	AP9	401	B	0.28	PF00069
3blsAPB362A-	3bls	APB	362	A	0.22	PF00144
1jgtAPC801A-	1jgt	APC	801	A	0.69	PF00733
2pz8APC3001A-	2pz8	APC	3001	A	0.69	PF02540
1nusAPC501A-	1nus	APC	501	A	0.55	PF01467
1q0nAPC171A-	1q0n	APC	171	A	0.69	PF01288
1n2bAPC801A-	1n2b	APC	801	A	0.69	PF02569
1s0vAPC2000A-	1s0v	APC	2000	A	0.29	PF00940
3dayAPC606A-	3day	APC	606	A	0.69	PF00501
1s26APC1139A-	1s26	APC	1139	A	0.46	PF03497
2o5jAPC3999D-	2o5j	APC	3999	D	0.29	PF04983	PF00562	PF00623
1mdrAPG399A-	1mdr	APG	399	A	0.85	PF01188	PF02746
1e8cAPI1499A-	1e8c	API	1499	A	1	PF02875
1l8lAPO800A-	1l8l	APO	800	A	0.55	PF00702
1k4hAPQ900A-	1k4h	APQ	900	A	0.38	PF01702
1u2gAPR500A-	1u2g	APR	500	A	0.78	PF01262
2phhAPR395A-	2phh	APR	395	A	0.65	PF01494
2qjoAPR501A-	2qjo	APR	501	A	0.78	PF00293
1ihyAPR335A-	1ihy	APR	335	A	0.78	PF00044
2fzeAPR1377A-	2fze	APR	1377	A	0.08	PF00107
1rrmAPR389A-	1rrm	APR	389	A	0.78	PF00465
2i67APR301A-	2i67	APR	301	A	0.9	PF02267
1e2iAPS512B-	1e2i	APS	512	B	0.52	PF00693
1mdtAPU901A-	1mdt	APU	901	A	0.36	PF02763
1odnAPV1324A-	1odn	APV	1324	A	0.92	PF03171
2dejAPW402A-	2dej	APW	402	A	0.9	PF00288
1qmgAPX600A-	1qmg	APX	600	A	0.16	PF07991
1yonAPX501A-	1yon	APX	501	A	0.63	PF02558
1enuAPZ400A-	1enu	APZ	400	A	0.38	PF01702
1m17AQ4999A-	1m17	AQ4	999	A	0.18	PF07714
1s39AQO900A-	1s39	AQO	900	A	0.53	PF01702
2ov4AQP400A-	2ov4	AQP	400	A	0.89	PF00579
2bakAQZ401A-	2bak	AQZ	401	A	0.12	PF00069
1p5zAR3304B-	1p5z	AR3	304	B	0.94	PF01712
3fapARD402A-	3fap	ARD	402	A	0.12	PF08771
1xd0ARE501A-	1xd0	ARE	501	A	0.39	PF00128
2e2lARF1335A-	2e2l	ARF	1335	A	1	PF00795
2a9gARG1500A-	2a9g	ARG	1500	A	0.23	PF02274
1sd0ARG403A-	1sd0	ARG	403	A	1	PF00217	PF02807
3nseARG700A-	3nse	ARG	700	A	0.92	PF02898
1bs2ARG900A-	1bs2	ARG	900	A	1	PF00750
3cevARG401A-	3cev	ARG	401	A	1	PF00491
1kh3ARG520A-	1kh3	ARG	520	A	0.85	PF00764
1o6iARG1517A-	1o6i	ARG	1517	A	0.4	PF00704
1h69ARH1275A-	1h69	ARH	1275	A	0.36	PF02525
1e2iARP503A-	1e2i	ARP	503	A	0.52	PF00693
3aidARQ401A-	3aid	ARQ	401	A	0.12	PF00077
1vafARR902A-	1vaf	ARR	902	A	0.16	PF02898
1k2sARV1780A-	1k2s	ARV	1780	A	0.75	PF02898
1j20AS1520A-	1j20	AS1	520	A	1	PF00764
1k7wAS11004A-	1k7w	AS1	1004	A	1	PF00206
2o4hAS9501A-	2o4h	AS9	501	A	0.69	PF04952
1f9gASC950A-	1f9g	ASC	950	A	0.41	PF08124
1e72ASC995M-	1e72	ASC	995	M	0.79	PF00232
1xidASC389A-	1xid	ASC	389	A	0.69	PF01261
2vcvASD1224A-	2vcv	ASD	1224	A	0.26	PF00043	PF02798
1xf0ASD600A-	1xf0	ASD	600	A	0.22	PF00248
2vekASF1253B-	2vek	ASF	1253	B	0.22	PF00121
1ojoASG901A-	1ojo	ASG	901	A	0.5	PF08124
2hseASI813A-	2hse	ASI	813	A	1	PF02729	PF00185
2gl9ASN597D-	2gl9	ASN	597	D	0.8	PF01112
2himASN8001A-	2him	ASN	8001	A	0.3	PF00710
1mtbASN101A-	1mtb	ASN	101	A	0.2	PF00077
12asASN331A-	12as	ASN	331	A	1	PF03590
1xieASO389A-	1xie	ASO	389	A	0.91	PF01261
2asvASO1998A-	2asv	ASO	1998	A	0.71	PF00343
1gc4ASP1914D-	1gc4	ASP	1914	D	0.67	PF00155
1apzASP551B-	1apz	ASP	551	B	1	PF01112
1kh3ASP530A-	1kh3	ASP	530	A	1	PF00764
2hmfASP502A-	2hmf	ASP	502	A	1	PF00696
3ecaASP327A-	3eca	ASP	327	A	0.3	PF00710
1jqnASP884A-	1jqn	ASP	884	A	0.8	PF00311
1sijAST922A-	1sij	AST	922	A	0.25	PF02738
1oc1ASV1332A-	1oc1	ASV	1332	A	0.88	PF03171
3e7mAT2906A-	3e7m	AT2	906	A	0.35	PF02898
2ha5AT31901A-	2ha5	AT3	1901	A	0.55	PF00135
2aczAT5131C-	2acz	AT5	131	C	0.24	PF01127
1byeATA1001A-	1bye	ATA	1001	A	0.62	PF02798
1dvrATF230A-	1dvr	ATF	230	A	0.76	PF05191	PF00406
2vr1ATF1448A-	2vr1	ATF	1448	A	0.14	PF02786
1bwfATF601Y-	1bwf	ATF	601	Y	0.76	PF02782
1k6mATG500A-	1k6m	ATG	500	A	0.38	PF01591
1njfATG801A-	1njf	ATG	801	A	0.58	PF00004
1fghATH755A-	1fgh	ATH	755	A	0.92	PF00330	PF00694
2c0pATJ1543A-	2c0p	ATJ	1543	A	0.43	PF00135
1e9dATM301A-	1e9d	ATM	301	A	0.79	PF02223
1dwqATO1259A-	1dwq	ATO	1259	A	0.8	PF00561
1gz4ATP601A-	1gz4	ATP	601	A	0.52	PF03949
1tilATP200A-	1til	ATP	200	A	1	PF02518
2pxzATP541X-	2pxz	ATP	541	X	1	PF01293
1e2qATP302A-	1e2q	ATP	302	A	1	PF02223
1miwATP5501A-	1miw	ATP	5501	A	0.58	PF01743
2idxATP606B-	2idx	ATP	606	B	1	PF01923
7at1ATP155B-	7at1	ATP	155	B	0.18	PF01948
2aqxATP1462A-	2aqx	ATP	1462	A	1	PF03770
1g64ATP999A-	1g64	ATP	999	A	1	PF02572
3c5eATP801A-	3c5e	ATP	801	A	1	PF00501
2e5yATP1001A-	2e5y	ATP	1001	A	1	PF02823	PF00401
1uf9ATP500C-	1uf9	ATP	500	C	1	PF01121
2yxuATP1410A-	2yxu	ATP	1410	A	1	PF00294
2j3mATP701A-	2j3m	ATP	701	A	1	PF00587
2v9jATP1327E-	2v9j	ATP	1327	E	1	PF00571
1g21ATP5292E-	1g21	ATP	5292	E	0.03	PF00142
2ia6ATP401A-	2ia6	ATP	401	A	0.62	PF00817
2zdqATP1501A-	2zdq	ATP	1501	A	1	PF07478
1j1zATP510A-	1j1z	ATP	510	A	1	PF00764
1vjdATP417A-	1vjd	ATP	417	A	1	PF00162
1ko5ATP302A-	1ko5	ATP	302	A	1	PF01202
1yfrATP1500A-	1yfr	ATP	1500	A	1	PF01411
2hs0ATP1066A-	2hs0	ATP	1066	A	1	PF02769
1ee1ATP5000A-	1ee1	ATP	5000	A	1	PF02540
1gy3ATP1297A-	1gy3	ATP	1297	A	1	PF00069
1dy3ATP200A-	1dy3	ATP	200	A	1	PF01288
1f9aATP700A-	1f9a	ATP	700	A	1	PF01467
1tfwATP1502D-	1tfw	ATP	1502	D	0.58	PF09249	PF01909
2ijmATP690A-	2ijm	ATP	690	A	1	PF07714
1mb9ATP701A-	1mb9	ATP	701	A	1	PF00733
1hp1ATP606A-	1hp1	ATP	606	A	0.41	PF02872
2gblATP901A-	2gbl	ATP	901	A	1	PF09054	PF06745
1xscATP154A-	1xsc	ATP	154	A	0.7	PF00293
3ethATP400A-	3eth	ATP	400	A	0.56	PF02222
2z02ATP1527A-	2z02	ATP	1527	A	1	PF01259
1kvkATP535A-	1kvk	ATP	535	A	1	PF00288
3f5mATP1001A-	3f5m	ATP	1001	A	0.72	PF00365
1pj4ATP4602A-	1pj4	ATP	4602	A	0.52	PF00390
1xdpATP701A-	1xdp	ATP	701	A	1	PF02503
2a84ATP2001A-	2a84	ATP	2001	A	1	PF02569
1mauATP400A-	1mau	ATP	400	A	1	PF00579
1r9tATP1308B-	1r9t	ATP	1308	B	0.66	PF05000
1esqATP300A-	1esq	ATP	300	A	1	PF02110
1dv2ATP1000A-	1dv2	ATP	1000	A	0.15	PF02786
2dxiATP601A-	2dxi	ATP	601	A	1	PF00749
1nsfATP858A-	1nsf	ATP	858	A	1	PF00004
1q12ATP382A-	1q12	ATP	382	A	1	PF00005
1o93ATP1397B-	1o93	ATP	1397	B	1	PF00438	PF02773	PF02772
2hixATP602A-	2hix	ATP	602	A	1	PF01068
1yp3ATP757A-	1yp3	ATP	757	A	1	PF00483
3r1rATP762A-	3r1r	ATP	762	A	0.53	PF03477
2hs0ATP1065A-	2hs0	ATP	1065	A	1	PF00586
2yw2ATP646A-	2yw2	ATP	646	A	1	PF01071
2aruATP1065A-	2aru	ATP	1065	A	0.74	PF03099
1twhATP3011A-	1twh	ATP	3011	A	0.66	PF00623	PF00562
1a82ATP802A-	1a82	ATP	802	A	1	PF01656
1a49ATP2335D-	1a49	ATP	2335	D	0.68	PF00224
1wklATP856B-	1wkl	ATP	856	B	1	PF00334
1e8xATP3000A-	1e8x	ATP	3000	A	1	PF00454
1z0sATP737A-	1z0s	ATP	737	A	1	PF01513
1hi1ATP665A-	1hi1	ATP	665	A	0.66	PF00680
1mo8ATP900A-	1mo8	ATP	900	A	1	PF00702
1h8hATP600F-	1h8h	ATP	600	F	1	PF00006	PF00306
1e24ATP512B-	1e24	ATP	512	B	1	PF00152
1ii0ATP591A-	1ii0	ATP	591	A	1	PF02374
1d1wATQ805A-	1d1w	ATQ	805	A	0.2	PF02898
2iz1ATR1470A-	2iz1	ATR	1470	A	0.65	PF03446
1ra8ATR164A-	1ra8	ATR	164	A	0.65	PF00186
1p77ATR300A-	1p77	ATR	300	A	0.65	PF01488
1gljATS601Y-	1glj	ATS	601	Y	0.81	PF02782
1q3wATU502A-	1q3w	ATU	502	A	0.11	PF00069
1x2eATX401A-	1x2e	ATX	401	A	0.29	PF00561
1dztATY2D-	1dzt	ATY	2	D	0.66	PF00908
1e3uAUC1E-	1e3u	AUC	1	E	0.04	PF00905
1hugAUC500A-	1hug	AUC	500	A	0.14	PF00194
2aaqAUP601A-	2aaq	AUP	601	A	0.12	PF07992	PF00070
1cowAUR602F-	1cow	AUR	602	F	0.18	PF00306	PF00006
1m7gAV21301A-	1m7g	AV2	1301	A	0.9	PF01583
3cemAVD833A-	3cem	AVD	833	A	0.12	PF00343
3cejAVF833A-	3cej	AVF	833	A	0.13	PF00343
1iayAVG501A-	1iay	AVG	501	A	0.64	PF00155
2z8kAVN390B-	2z8k	AVN	390	B	0.42	PF01019
1ll9AXL964B-	1ll9	AXL	964	B	0.92	PF00144
1inwAXP500A-	1inw	AXP	500	A	0.68	PF00064
2pziAXX753A-	2pzi	AXX	753	A	0.21	PF00069
1ntkAY1383C-	1ntk	AY1	383	C	0.15	PF00033
2zioAYB601A-	2zio	AYB	601	A	0.61	PF00587
1n0hAYD700A-	1n0h	AYD	700	A	0.15	PF02776	PF02775
1lxcAYM302A-	1lxc	AYM	302	A	0.13	PF00106
1tufAZ1502A-	1tuf	AZ1	502	A	0.53	PF00278	PF02784
1j2gAZA4320A-	1j2g	AZA	4320	A	0.44	PF01014
1ktiAZC998A-	1kti	AZC	998	A	0.48	PF00343
1lwxAZD156A-	1lwx	AZD	156	A	0.82	PF00334
2j7hAZF1446A-	2j7h	AZF	1446	A	0.57	PF00232
1v41AZG290E-	1v41	AZG	290	E	0.67	PF00896
2jizAZI1478D-	2jiz	AZI	1478	D	0.03	PF00006
2ivbAZI1158C-	2ivb	AZI	1158	C	0.2	PF02560
1rsvAZI901A-	1rsv	AZI	901	A	0.02	PF00268
1vncAZI611A-	1vnc	AZI	611	A	0.02	PF01569
1a4eAZI504A-	1a4e	AZI	504	A	0.08	PF00199
2nadAZI395A-	2nad	AZI	395	A	0.05	PF00389
1jkvAZI4281A-	1jkv	AZI	4281	A	0.08	PF05067
2bg6AZI1299B-	2bg6	AZI	1299	B	0.04	PF00753
1dmyAZM400A-	1dmy	AZM	400	A	0.14	PF00194
2uy4AZM1311A-	2uy4	AZM	1311	A	0.21	PF00704
1sqbAZO383C-	1sqb	AZO	383	C	0.2	PF00032	PF00033
2a5kAZP307A-	2a5k	AZP	307	A	0.11	PF05409
2z8iAZS390B-	2z8i	AZS	390	B	0.43	PF01019
3bcrAZZ940A-	3bcr	AZZ	940	A	0.28	PF00343
2e99B08505A-	2e99	B08	505	A	0.12	PF01255
1zz2B11362A-	1zz2	B11	362	A	0.13	PF00069
1i9cB12800A-	1i9c	B12	800	A	0.07	PF06368
4reqB12800A-	4req	B12	800	A	0.15	PF02310	PF01642
1k7yB121248A-	1k7y	B12	1248	A	0.06	PF02965
1g64B12800A-	1g64	B12	800	A	0.46	PF02572
3e7tB14906A-	3e7t	B14	906	A	0.21	PF02898
2foqB15301A-	2foq	B15	301	A	0.09	PF00194
2fosB17302A-	2fos	B17	302	A	0.09	PF00194
2h15B19300A-	2h15	B19	300	A	0.13	PF00194
1rejB1L351A-	1rej	B1L	351	A	0.23	PF00069
2fouB22301A-	2fou	B22	301	A	0.08	PF00194
2e9aB28701A-	2e9a	B28	701	A	0.12	PF01255
2e98B29501A-	2e98	B29	501	A	0.11	PF01255
2e93B29901A-	2e93	B29	901	A	0.11	PF00348
2foyB30311A-	2foy	B30	311	A	0.12	PF00194
2b4bB33173B-	2b4b	B33	173	B	0.35	PF00583
2ji6B3P1571A-	2ji6	B3P	1571	A	0.17	PF02775
2h11B3P1A-	2h11	B3P	1	A	0.13	PF05724
2ooqB3P301A-	2ooq	B3P	301	A	0.16	PF00102
1d6fB3P391A-	1d6f	B3P	391	A	0.15	PF00195	PF02797
2c95B4P1195A-	2c95	B4P	1195	A	0.58	PF00406
2e1zB4P403A-	2e1z	B4P	403	A	0.58	PF00871
2c9yB4P1233A-	2c9y	B4P	1233	A	0.58	PF05191
2e9cB75701A-	2e9c	B75	701	A	0.1	PF01255
2e95B751001A-	2e95	B75	1001	A	0.1	PF00348
2e9dB76701A-	2e9d	B76	701	A	0.11	PF01255
1qpfB7G109A-	1qpf	B7G	109	A	0.19	PF00254
1rekB8L351A-	1rek	B8L	351	A	0.16	PF00069
1kv2B96391A-	1kv2	B96	391	A	0.14	PF00069
1bx6BA1351A-	1bx6	BA1	351	A	0.16	PF00069
1vhtBA3217C-	1vht	BA3	217	C	0.63	PF01121
1wdaBAG801A-	1wda	BAG	801	A	0.44	PF03068
1n2oBAL802A-	1n2o	BAL	802	A	1	PF02569
1zvwBAM5001A-	1zvw	BAM	5001	A	0.58	PF00591	PF02885
2ibkBAP1106E-	2ibk	BAP	1106	E	0.22	PF00817
1xc9BAP444C-	1xc9	BAP	444	C	0.22	PF00476
1u1cBAU5400A-	1u1c	BAU	5400	A	0.52	PF01048
1uwjBAX1723B-	1uwj	BAX	1723	B	0.13	PF00069
1vikBAY201B-	1vik	BAY	201	B	0.07	PF00077
1g27BB11001A-	1g27	BB1	1001	A	0.31	PF01327
2oklBB2401A-	2okl	BB2	401	A	0.31	PF01327
1t48BB3299A-	1t48	BB3	299	A	0.25	PF00102
1u1gBBB3300A-	1u1g	BBB	3300	A	0.38	PF01048
1s9jBBM1001A-	1s9j	BBM	1001	A	0.19	PF00069
2vemBBR1251A-	2vem	BBR	1251	A	0.82	PF00121
1lo9BCA170A-	1lo9	BCA	170	A	1	PF03061
2ha7BCH601A-	2ha7	BCH	601	A	0.46	PF00135
3eq6BCO911A-	3eq6	BCO	911	A	1	PF00501
1n1gBCP402A-	1n1g	BCP	402	A	0.2	PF07479
1m66BCP401A-	1m66	BCP	401	A	0.2	PF01210
1q90BCR904B-	1q90	BCR	904	B	0.2	PF00033	PF03742	PF08041
2hc9BCT801A-	2hc9	BCT	801	A	0.5	PF00883
2e1qBCT6001A-	2e1q	BCT	6001	A	0.08	PF02738
2a8dBCT1001A-	2a8d	BCT	1001	A	1	PF00484
1cl1BCT402A-	1cl1	BCT	402	A	0.43	PF01053
1oaoBCT1691B-	1oao	BCT	1691	B	0.07	PF03063
3dtbBCT1044A-	3dtb	BCT	1044	A	0.4	PF00821
1jf8BCT132A-	1jf8	BCT	132	A	0.25	PF01451
1li0BCT1A-	1li0	BCT	1	A	0.25	PF00144
1dxkBCT230A-	1dxk	BCT	230	A	0.25	PF00753
1bicBCT498A-	1bic	BCT	498	A	1	PF00194
2ivjBCV1332A-	2ivj	BCV	1332	A	1	PF03171
2htuBCZ801A-	2htu	BCZ	801	A	0.47	PF00064
1re8BD2351A-	1re8	BD2	351	A	0.18	PF00069
1wvxBD41001A-	1wvx	BD4	1001	A	0.21	PF00069
1ke3BDB364A-	1ke3	BDB	364	A	0.06	PF00144
2z1wBDI600A-	2z1w	BDI	600	A	0.44	PF01702
1disBDM163A-	1dis	BDM	163	A	0.17	PF00186
1on8BDP509A-	1on8	BDP	509	A	0.31	PF09258
1lohBDP2001A-	1loh	BDP	2001	A	0.45	PF08124
3dopBDT980B-	3dop	BDT	980	B	0.83	PF00248
1c7qBE1500A-	1c7q	BE1	500	A	0.33	PF00342
1zykBE2802A-	1zyk	BE2	802	A	1	PF00591
1f8sBE21544A-	1f8s	BE2	1544	A	0.33	PF01593
2e4aBE2352A-	2e4a	BE2	352	A	0.33	PF01266
1w5vBE31100A-	1w5v	BE3	1100	A	0.13	PF00077
1zfqBE7700A-	1zfq	BE7	700	A	0.25	PF00194
1ebyBEB501B-	1eby	BEB	501	B	0.13	PF00077
1ebzBEC501B-	1ebz	BEC	501	B	0.14	PF00077
1ec0BED501A-	1ec0	BED	501	A	0.13	PF00077
1ec1BEE501A-	1ec1	BEE	501	A	0.12	PF00077
1ebwBEI501A-	1ebw	BEI	501	A	0.14	PF00077
1ec2BEJ501B-	1ec2	BEJ	501	B	0.12	PF00077
1oonBEL362A-	1oon	BEL	362	A	0.23	PF00881
2bpqBEN1369A-	2bpq	BEN	1369	A	0.58	PF00591	PF02885
1lpuBEN1001A-	1lpu	BEN	1001	A	0.18	PF00069
2ckrBEN1432A-	2ckr	BEN	1432	A	0.1	PF00150
1v11BEN701A-	1v11	BEN	701	A	0.16	PF00676
2qvdBER1811A-	2qvd	BER	1811	A	0.07	PF00068
2hptBES960A-	2hpt	BES	960	A	0.36	PF01433
2jiwBEU1594A-	2jiw	BEU	1594	A	0.76	PF07555
1i7qBEZ1501A-	1i7q	BEZ	1501	A	0.9	PF00425
2q38BEZ700A-	2q38	BEZ	700	A	0.3	PF00194
1a8uBEZ295A-	1a8u	BEZ	295	A	0.11	PF00561
2du8BEZ3352J-	2du8	BEZ	3352	J	0.36	PF01266
1yajBEZ11A-	1yaj	BEZ	11	A	0.25	PF00135
1tmxBEZ881A-	1tmx	BEZ	881	A	0.5	PF00775
1h4oBEZ1162A-	1h4o	BEZ	1162	A	0.11	PF08534
2dw5BFB800A-	2dw5	BFB	800	A	0.57	PF03068
1q4gBFL701A-	1q4g	BFL	701	A	0.14	PF03098
2f94BFQ9001F-	2f94	BFQ	9001	F	0.17	PF00348
1stdBFS175A-	1std	BFS	175	A	0.36	PF02982
1eetBFU2000A-	1eet	BFU	2000	A	0.09	PF00078
2pocBG6713A-	2poc	BG6	713	A	1	PF01380
1e7yBG6501A-	1e7y	BG6	501	A	1	PF00479	PF02781
2nztBG61002A-	2nzt	BG6	1002	A	1	PF00349	PF03727
2cipBGC1284A-	2cip	BGC	1284	A	0.79	PF02156
3celBGC437A-	3cel	BGC	437	A	0.79	PF00840
1js4BGC6002A-	1js4	BGC	6002	A	0.79	PF00759
1nf5BGC403B-	1nf5	BGC	403	B	0.65	PF02709
1s46BGC700A-	1s46	BGC	700	A	1	PF00128
1eceBGC403A-	1ece	BGC	403	A	0.79	PF00150
1ocnBGC455A-	1ocn	BGC	455	A	0.79	PF01341
1sz2BGC1001A-	1sz2	BGC	1001	A	1	PF02685
1l2aBGC679A-	1l2a	BGC	679	A	0.79	PF02011
1h49BGC1503A-	1h49	BGC	1503	A	1	PF00232
2vh9BGC1269A-	2vh9	BGC	1269	A	0.79	PF00722
1gu3BGC602A-	1gu3	BGC	602	A	0.79	PF02018
3b8aBGC501X-	3b8a	BGC	501	X	1	PF00349	PF03727
1q6fBGC499A-	1q6f	BGC	499	A	0.52	PF01373
1lqfBGD802A-	1lqf	BGD	802	A	0.25	PF00102
2qjyBGL1041B-	2qjy	BGL	1041	B	0.19	PF02167
1tauBGL1001A-	1tau	BGL	1001	A	0.24	PF00476
1l9nBGL1015A-	1l9n	BGL	1015	A	0.17	PF00927
1nwgBGN403B-	1nwg	BGN	403	B	0.83	PF02709
4pbgBGP469A-	4pbg	BGP	469	A	1	PF00232
2afuBGT381A-	2afu	BGT	381	A	0.36	PF04389
1pbfBHA396A-	1pbf	BHA	396	A	0.75	PF01494
1q65BHB900A-	1q65	BHB	900	A	0.35	PF01702
1bq4BHC302A-	1bq4	BHC	302	A	0.11	PF00300
2rj1BHE452A-	2rj1	BHE	452	A	0.71	PF03414
2hi4BHF800A-	2hi4	BHF	800	A	0.13	PF00067
1lziBHG452A-	1lzi	BHG	452	A	0.64	PF03414
1m00BHH831A-	1m00	BHH	831	A	0.57	PF02898
1q54BHI301A-	1q54	BHI	301	A	0.76	PF00293
1xvbBHL1203A-	1xvb	BHL	1203	A	0.3	PF02332
4atjBHO353A-	4atj	BHO	353	A	0.41	PF00141
1j1aBHP1301A-	1j1a	BHP	1301	A	0.19	PF00068
2agvBHQ1004A-	2agv	BHQ	1004	A	0.08	PF00122	PF00690
1dmiBHS1610A-	1dmi	BHS	1610	A	0.38	PF02898
2bilBI11307B-	2bil	BI1	1307	B	0.17	PF00069
1uu7BI21364A-	1uu7	BI2	1364	A	0.2	PF00069
1szmBI4351A-	1szm	BI4	351	A	0.2	PF00069
1zyjBI5362A-	1zyj	BI5	362	A	0.21	PF00069
1uvrBI81372A-	1uvr	BI8	1372	A	0.17	PF00069
1h1dBIA335A-	1h1d	BIA	335	A	0.26	PF01596
2cl5BIE1218A-	2cl5	BIE	1218	A	0.42	PF01596
2ow3BIM387A-	2ow3	BIM	387	A	0.17	PF00069
2amvBIN930A-	2amv	BIN	930	A	0.17	PF00343
1sepBIO801A-	1sep	BIO	801	A	0.31	PF00106
1b66BIO700A-	1b66	BIO	700	A	0.31	PF01242
1erqBJH300A-	1erq	BJH	300	A	0.35	PF00144
1ermBJI500A-	1erm	BJI	500	A	0.37	PF00144
1eroBJP300A-	1ero	BJP	300	A	0.34	PF00144
3bl0BL0300A-	3bl0	BL0	300	A	0.08	PF00194
3bl1BL1300A-	3bl1	BL1	300	A	0.08	PF00194
1j2cBLA300A-	1j2c	BLA	300	A	0.91	PF01126
2vckBLA1234A-	2vck	BLA	1234	A	0.91	PF05996
2z3hBLO2500A-	2z3h	BLO	2500	A	0.94	PF00383
2gqnBLP700A-	2gqn	BLP	700	A	0.11	PF01053
2z3iBLS2500A-	2z3i	BLS	2500	A	1	PF00383
1tqwBLT1300A-	1tqw	BLT	1300	A	0.33	PF07748	PF09261	PF01074
2i40BLZ301A-	2i40	BLZ	301	A	0.14	PF00069
1c0tBM1999A-	1c0t	BM1	999	A	0.08	PF00078
1c0uBM5999A-	1c0u	BM5	999	A	0.13	PF00078
1ethBMA452C-	1eth	BMA	452	C	0.5	PF00151
1qo9BMA996A-	1qo9	BMA	996	A	0.29	PF00135
2b8hBMA505A-	2b8h	BMA	505	A	0.5	PF00064
1qkqBMA858A-	1qkq	BMA	858	A	0.33	PF00337
1jdwBME500A-	1jdw	BME	500	A	0.38	PF02274
2j1pBME1306B-	2j1p	BME	1306	B	0.2	PF00348
1nzoBME364A-	1nzo	BME	364	A	0.25	PF07943
1dzzBME314P-	1dzz	BME	314	P	0.5	PF00596
1gseBME226B-	1gse	BME	226	B	0.33	PF02798	PF00043
1umyBME1400A-	1umy	BME	1400	A	0.38	PF02574
1s3iBME312A-	1s3i	BME	312	A	0.25	PF00551
1nrgBME360A-	1nrg	BME	360	A	0.23	PF01243
1l9xBME1001A-	1l9x	BME	1001	A	0.1	PF07722
1zkcBME638A-	1zkc	BME	638	A	0.14	PF00160
1lg5BME263A-	1lg5	BME	263	A	0.33	PF00194
2vlbBME1242D-	2vlb	BME	1242	D	0.43	PF01177
1r8yBME2057B-	1r8y	BME	2057	B	0.5	PF08242
1oh0BME1332B-	1oh0	BME	1332	B	0.1	PF02136
1hxpBME353A-	1hxp	BME	353	A	0.18	PF02744	PF01087
2bcdBME601A-	2bcd	BME	601	A	0.25	PF00149
1ubpBME600C-	1ubp	BME	600	C	0.33	PF01979
1qdnBME400A-	1qdn	BME	400	A	0.25	PF02359	PF02933
2jlsBME1621A-	2jls	BME	1621	A	0.13	PF07652
1p7gBME402B-	1p7g	BME	402	B	0.2	PF00081
1ksjBME236A-	1ksj	BME	236	A	0.25	PF00025
1zuoBME601A-	1zuo	BME	601	A	0.12	PF00179
2poqBME300X-	2poq	BME	300	X	0.23	PF02894
3pcfBME601M-	3pcf	BME	601	M	0.25	PF00775
1btcBME505A-	1btc	BME	505	A	0.12	PF01373
1jp4BME801A-	1jp4	BME	801	A	0.25	PF00459
2z7lBME2003A-	2z7l	BME	2003	A	0.25	PF00069
3d6uBME316A-	3d6u	BME	316	A	0.21	PF00579
1qipBME204A-	1qip	BME	204	A	0.29	PF00903
1iatBME601A-	1iat	BME	601	A	0.18	PF00342
1nzuBME400A-	1nzu	BME	400	A	0.25	PF00768
1sp5BME403A-	1sp5	BME	403	A	0.14	PF00077
2a9wBME1815A-	2a9w	BME	1815	A	0.14	PF00303
1rd7BME162A-	1rd7	BME	162	A	0.09	PF00186
2p0cBME3A-	2p0c	BME	3	A	0.11	PF07714
1x8iBMH2A-	1x8i	BMH	2	A	0.3	PF00753
2oj9BMI301A-	2oj9	BMI	301	A	0.18	PF07714
1xu3BML1292A-	1xu3	BML	1292	A	0.18	PF02332
1dqxBMP601A-	1dqx	BMP	601	A	0.95	PF00215
1eixBMQ1301A-	1eix	BMQ	1301	A	0.95	PF00215
1kv1BMU391A-	1kv1	BMU	391	A	0.14	PF00069
2f9vBN6999A-	2f9v	BN6	999	A	0.07	PF02907
1u3uBNF1378A-	1u3u	BNF	1378	A	0.41	PF00107	PF08240
1ehkBNG902A-	1ehk	BNG	902	A	0.05	PF00116	PF08113	PF00115
1lpaBNG450B-	1lpa	BNG	450	B	0.3	PF00151
2z9gBNZ602A-	2z9g	BNZ	602	A	0.04	PF05409
2hl4BO1264A-	2hl4	BO1	264	A	0.08	PF00194
1a95BO3306A-	1a95	BO3	306	A	0.08	PF00156
1s3tBO3602C-	1s3t	BO3	602	C	0.25	PF01979
1z6fBO9401A-	1z6f	BO9	401	A	0.23	PF00768
1odwBOC205A-	1odw	BOC	205	A	0.21	PF00077
2g3nBOG2000A-	2g3n	BOG	2000	A	0.72	PF01055
1yz4BOG210A-	1yz4	BOG	210	A	0.12	PF00782
3b6hBOG701A-	3b6h	BOG	701	A	0.29	PF00067
2debBOG1736B-	2deb	BOG	1736	B	0.37	PF00755
3bifBOG510A-	3bif	BOG	510	A	0.5	PF01591
1lpbBOG452B-	1lpb	BOG	452	B	0.32	PF00151
1lpbBOG96A-	1lpb	BOG	96	A	0.32	PF01114
1p49BOG602A-	1p49	BOG	602	A	0.28	PF00884
1qd5BOG503A-	1qd5	BOG	503	A	0.29	PF02253
2bifBOG555A-	2bif	BOG	555	A	0.5	PF00300
1jwkBOG3000A-	1jwk	BOG	3000	A	0.23	PF02898
1c1jBOG600A-	1c1j	BOG	600	A	0.29	PF00068
1k8qBOG1006A-	1k8q	BOG	1006	A	0.32	PF00561
2cneBOG1284A-	2cne	BOG	1284	A	0.12	PF00102
1u67BOG752A-	1u67	BOG	752	A	0.21	PF03098
2fstBOG1000X-	2fst	BOG	1000	X	0.24	PF00069
2hd6BOS266A-	2hd6	BOS	266	A	0.1	PF00194
1n24BP2801A-	1n24	BP2	801	A	1	PF03936
1lgtBP3300A-	1lgt	BP3	300	A	0.88	PF00903
2pxhBP5308A-	2pxh	BP5	308	A	0.55	PF00579
1lkdBP6300A-	1lkd	BP6	300	A	0.82	PF00903
1qhiBPG1A-	1qhi	BPG	1	A	0.26	PF00693
1aaxBPM324A-	1aax	BPM	324	A	0.42	PF00102
1kmyBPY300A-	1kmy	BPY	300	A	0.93	PF00903
1kquBR4501A-	1kqu	BR4	501	A	0.22	PF00068
1hldBRB1003A-	1hld	BRB	1003	A	0.44	PF00107	PF08240
1mq0BRD148A-	1mq0	BRD	148	A	0.79	PF00383
1d3gBRE397A-	1d3g	BRE	397	A	0.12	PF01180
1uuoBRF1397A-	1uuo	BRF	1397	A	0.11	PF01180
1xvgBRJ3803A-	1xvg	BRJ	3803	A	0.5	PF02332
2izrBRK1335A-	2izr	BRK	1335	A	0.09	PF00069
1k63BRP2001A-	1k63	BRP	2001	A	0.21	PF00561
2izsBRQ1334A-	2izs	BRQ	1334	A	0.11	PF00069
1kfyBRS700B-	1kfy	BRS	700	B	0.12	PF02313	PF02300
1gxzBRT1227A-	1gxz	BRT	1227	A	0.9	PF01129
2af6BRU2603C-	2af6	BRU	2603	C	0.95	PF02511
1uv5BRW1383A-	1uv5	BRW	1383	A	0.09	PF00069
2bheBRY1299A-	2bhe	BRY	1299	A	0.19	PF00069
1k3tBRZ960C-	1k3t	BRZ	960	C	0.18	PF02800
1g4oBSB555A-	1g4o	BSB	555	A	0.1	PF00194
2gwcBSC2A-	2gwc	BSC	2	A	0.41	PF04107
19gsBSP210A-	19gs	BSP	210	A	0.11	PF02798
1wn6BST1003A-	1wn6	BST	1003	A	0.97	PF00383
2c5aBTB1380B-	2c5a	BTB	1380	B	0.1	PF01370
2i3gBTB600A-	2i3g	BTB	600	A	0.37	PF01118
3cakBTB906A-	3cak	BTB	906	A	0.11	PF02126
1jz2BTB2002D-	1jz2	BTB	2002	D	0.24	PF02837	PF00703	PF02929
2ri0BTB236B-	2ri0	BTB	236	B	0.25	PF01182
1n1zBTB800A-	1n1z	BTB	800	A	0.18	PF03936
2v3fBTB1501A-	2v3f	BTB	1501	A	0.24	PF02055
1ki4BTD1A-	1ki4	BTD	1	A	0.7	PF00693
1wnbBTL5001B-	1wnb	BTL	5001	B	0.33	PF00171
1hxdBTN500A-	1hxd	BTN	500	A	0.5	PF03099
2ikgBTO317A-	2ikg	BTO	317	A	0.19	PF00248
2ewnBTX501A-	2ewn	BTX	501	A	0.97	PF03099
1m8rBU11002A-	1m8r	BU1	1002	A	0.24	PF00068
1lolBU25002B-	1lol	BU2	5002	B	0.29	PF00215
1smhBU3902B-	1smh	BU3	902	B	0.22	PF02827
1smhBU3901A-	1smh	BU3	901	A	0.22	PF00069
2cl5BU31220A-	2cl5	BU3	1220	A	0.36	PF01596
2ha7BUA909A-	2ha7	BUA	909	A	0.67	PF00135
1zrmBUA300A-	1zrm	BUA	300	A	0.57	PF00702
2cz1BUA1301A-	2cz1	BUA	1301	A	0.2	PF02979	PF02211
2fw3BUI900A-	2fw3	BUI	900	A	0.34	PF00755
2rcuBUJ0A-	2rcu	BUJ	0	A	0.44	PF00755
1d7jBUQ311A-	1d7j	BUQ	311	A	0.29	PF00254
2euqBVC401A-	2euq	BVC	401	A	0.11	PF00141
1ki8BVD1A-	1ki8	BVD	1	A	0.8	PF00693
2vqsBVD1210A-	2vqs	BVD	1210	A	0.4	PF01712
2eutBVF401A-	2eut	BVF	401	A	0.13	PF00141
2euuBVG401A-	2euu	BVG	401	A	0.11	PF00141
1osnBVP500A-	1osn	BVP	500	A	0.83	PF00693
1pl0BW2804D-	1pl0	BW2	804	D	0.14	PF01808
2a4zBYM101A-	2a4z	BYM	101	A	0.07	PF00454
3zncBZ1500A-	3znc	BZ1	500	A	0.08	PF00194
1c3bBZB362A-	1c3b	BZB	362	A	0.21	PF00144
1efyBZC201A-	1efy	BZC	201	A	0.45	PF00644
1k08BZD998A-	1k08	BZD	998	A	0.39	PF00343
1rycBZI296A-	1ryc	BZI	296	A	0.11	PF00141
1a42BZU555A-	1a42	BZU	555	A	0.08	PF00194
1w55--C1373A-	1w55	C	1373	A	0.72	PF01128
1kdo--C5407A-	1kdo	C	5407	A	0.95	PF02224
1w55--C1372A-	1w55	C	1372	A	0.72	PF02542
1y5rC0R11A-	1y5r	C0R	11	A	0.92	PF00106
2a3iC0R301A-	2a3i	C0R	301	A	0.22	PF00104
1k8qC112001A-	1k8q	C11	2001	A	0.17	PF00561
2v60C171503A-	2v60	C17	1503	A	0.26	PF01593
2v61C181503A-	2v61	C18	1503	A	0.25	PF01593
3cp9C19501A-	3cp9	C19	501	A	0.27	PF07714
2anqC1A500A-	2anq	C1A	500	A	0.14	PF00186
1aozC1O703A-	1aoz	C1O	703	A	0.5	PF07732	PF07731
1hiiC20101B-	1hii	C20	101	B	0.11	PF00077
2hdqC21501A-	2hdq	C21	501	A	0.19	PF00144
2q7qC2B2001H-	2q7q	C2B	2001	H	0.64	PF02975	PF06433
1tlsC2F266A-	1tls	C2F	266	A	1	PF00303
1xr2C2F1200A-	1xr2	C2F	1200	A	0.62	PF01717
1zp4C2F995A-	1zp4	C2F	995	A	1	PF02219
1xpgC2F1882A-	1xpg	C2F	1882	A	0.62	PF08267
1n1dC2G130A-	1n1d	C2G	130	A	1	PF01467
1tzmC2N501A-	1tzm	C2N	501	A	0.75	PF00291
1bt1C2O500A-	1bt1	C2O	500	A	0.33	PF00264
1aozC2O702A-	1aoz	C2O	702	A	0.33	PF07732	PF07731
2nsjC2R242A-	2nsj	C2R	242	A	1	PF00731
2gqsC2R242A-	2gqs	C2R	242	A	1	PF01259
3cv7C2U371A-	3cv7	C2U	371	A	0.24	PF00248
2v22C351433B-	2v22	C35	1433	B	0.14	PF00134
3bdaC4B998A-	3bda	C4B	998	A	0.44	PF00343
3c4eC4E306A-	3c4e	C4E	306	A	0.23	PF00069
3c4fC4F1A-	3c4f	C4F	1	A	0.3	PF07714
3cpcC521A-	3cpc	C52	1	A	0.28	PF07714
2v0dC531299A-	2v0d	C53	1299	A	0.25	PF00069
1h48C5P901A-	1h48	C5P	901	A	1	PF02542
1u80C5P500A-	1u80	C5P	500	A	0.3	PF04127
1gqcC5P1243B-	1gqc	C5P	1243	B	0.72	PF02348
2gn2C5P400A-	2gn2	C5P	400	A	0.17	PF00291
1w57C5P1373A-	1w57	C5P	1373	A	0.72	PF01128
2yyuC5P1301A-	2yyu	C5P	1301	A	0.91	PF00215
2h92C5P1300A-	2h92	C5P	1300	A	0.95	PF02224
3elbC5P400A-	3elb	C5P	400	A	0.78	PF01467
1uj2C5P2301A-	1uj2	C5P	2301	A	0.87	PF00485
1qf9C5P196A-	1qf9	C5P	196	A	0.95	PF00406
2uzoC621297A-	2uzo	C62	1297	A	0.17	PF00069
2uzbC751297A-	2uzb	C75	1297	A	0.17	PF00069
2uzdC851297A-	2uzd	C85	1297	A	0.17	PF00069
1ethC8E455A-	1eth	C8E	455	A	0.22	PF00151
3cpbC921A-	3cpb	C92	1	A	0.19	PF07714
2uzlC941297A-	2uzl	C94	1297	A	0.15	PF00069
2uzeC951297A-	2uze	C95	1297	A	0.18	PF00069
2uznC961299A-	2uzn	C96	1299	A	0.17	PF00069
1fs7-CA651A-	1fs7	CA	651	A	1	PF02335
3usn-CA172A-	3usn	CA	172	A	1	PF00413
1rtg-CA2A-	1rtg	CA	2	A	1	PF00045
2nqi-CA401A-	2nqi	CA	401	A	1	PF00648
1ezm-CA400A-	1ezm	CA	400	A	1	PF02868
1cjy-CA951A-	1cjy	CA	951	A	1	PF00168
1mxe-CA508A-	1mxe	CA	508	A	1	PF00036
2bt4CA21360G-	2bt4	CA2	1360	G	0.52	PF01220
1kuxCA3900A-	1kux	CA3	900	A	0.75	PF00583
1kuvCA5901A-	1kuv	CA5	901	A	0.77	PF00583
1il0CAA351A-	1il0	CAA	351	A	0.95	PF02737	PF00725
1dubCAA300A-	1dub	CAA	300	A	0.91	PF00378
1m1oCAA1393A-	1m1o	CAA	1393	A	0.98	PF02803	PF00108
1bucCAA384A-	1buc	CAA	384	A	0.96	PF02771	PF00441	PF02770
1djoCAB4000B-	1djo	CAB	4000	B	0.9	PF00710
1qqjCAC2004A-	1qqj	CAC	2004	A	0.2	PF01557
1c82CAC905A-	1c82	CAC	905	A	0.03	PF02278
1b92CAC300A-	1b92	CAC	300	A	0.08	PF00665
2iyoCAC1472A-	2iyo	CAC	1472	A	0.14	PF00393
1qh3CAC463A-	1qh3	CAC	463	A	0.2	PF00753
1k2oCAC501A-	1k2o	CAC	501	A	0.2	PF00067
1gq8CAC501A-	1gq8	CAC	501	A	0.2	PF01095
1d1tCAC995B-	1d1t	CAC	995	B	0.06	PF00107
2ouiCAC1001A-	2oui	CAC	1001	A	0.08	PF08240
2z3jCAC2501A-	2z3j	CAC	2501	A	0.2	PF00383
2acrCAC317A-	2acr	CAC	317	A	0.11	PF00248
1l1dCAC601A-	1l1d	CAC	601	A	0.2	PF01641
2o4qCAC1A-	2o4q	CAC	1	A	0.2	PF02126
2boqCAC1329A-	2boq	CAC	1329	A	0.02	PF00141
1nooCAH422A-	1noo	CAH	422	A	1	PF00067
2cppCAM422A-	2cpp	CAM	422	A	1	PF00067
2canCAN1A-	2can	CAN	1	A	0.7	PF00202
2ii3CAO500A-	2ii3	CAO	500	A	0.98	PF00198
1vgqCAO429A-	1vgq	CAO	429	A	0.94	PF02515
1rblCAP476A-	1rbl	CAP	476	A	0.77	PF00016
2vdiCAP1477A-	2vdi	CAP	1477	A	0.77	PF02788
1kndCAQ301A-	1knd	CAQ	301	A	0.53	PF00903
1dltCAQ401A-	1dlt	CAQ	401	A	0.67	PF00775
1kdrCAR5407A-	1kdr	CAR	5407	A	0.95	PF02224
2shpCAT1800A-	2shp	CAT	1800	A	0.18	PF00102
1ielCAZ964A-	1iel	CAZ	964	A	0.38	PF00144
1zx1CB1233A-	1zx1	CB1	233	A	0.29	PF02525
1idtCB11219A-	1idt	CB1	1219	A	0.33	PF00881
2bfaCB31290A-	2bfa	CB3	1290	A	0.18	PF00106
1tduCB3302A-	1tdu	CB3	302	A	0.48	PF00303
1iemCB4964A-	1iem	CB4	964	A	0.18	PF00144
1ztzCB51002B-	1ztz	CB5	1002	B	0.05	PF00077
1ivrCBA402A-	1ivr	CBA	402	A	0.28	PF00155
2abjCBC1401A-	2abj	CBC	1401	A	0.09	PF01063
20gsCBD211A-	20gs	CBD	211	A	0.08	PF00043	PF02798
1qrdCBD275A-	1qrd	CBD	275	A	0.23	PF02525
1p4jCBF998A-	1p4j	CBF	998	A	0.65	PF00343
1lt8CBH601A-	1lt8	CBH	601	A	0.6	PF02574
3engCBI214A-	3eng	CBI	214	A	1	PF02015
1k72CBI777A-	1k72	CBI	777	A	1	PF00759
2ovwCBI414A-	2ovw	CBI	414	A	1	PF00840
1g0cCBI585A-	1g0c	CBI	585	A	1	PF00150
2belCBO1270A-	2bel	CBO	1270	A	0.53	PF00106
1t1sCBQ2001A-	1t1s	CBQ	2001	A	0.15	PF08436
1tw5CBS100A-	1tw5	CBS	100	A	0.81	PF02709
1qbbCBS891A-	1qbb	CBS	891	A	1	PF00728
1pzoCBT301A-	1pzo	CBT	301	A	0.18	PF00144
2vt0CBU1499A-	2vt0	CBU	1499	A	1	PF02055
1ijrCC0150A-	1ijr	CC0	150	A	0.33	PF00017
1fbzCC1350B-	1fbz	CC1	350	B	0.29	PF00017
1u3tCCB1378A-	1u3t	CCB	1378	A	0.3	PF08240	PF00107
1bepCCH296A-	1bep	CCH	296	A	0.48	PF00141
2othCCN2067A-	2oth	CCN	2067	A	0.1	PF00068
4lipCCP950D-	4lip	CCP	950	D	0.21	PF00561
1e2pCCV500A-	1e2p	CCV	500	A	0.6	PF00693
1uzwCDH1333A-	1uzw	CDH	1333	A	0.92	PF03171
1h48CDI421A-	1h48	CDI	421	A	1	PF02542
1kqfCDL812C-	1kqf	CDL	812	C	0.03	PF09163
1sqpCDL447A-	1sqp	CDL	447	A	0.06	PF02167	PF00033	PF02939
2eimCDL269G-	2eim	CDL	269	G	0.01	PF00510	PF02046	PF02790
1u40CDM669A-	1u40	CDM	669	A	0.89	PF02542
1oj4CDM1284A-	1oj4	CDM	1284	A	1	PF00288	PF08544
1iniCDM1001A-	1ini	CDM	1001	A	1	PF01128
1nenCDN308C-	1nen	CDN	308	C	0.1	PF01127
1ffuCDP1920B-	1ffu	CDP	1920	B	0.06	PF02738
1orrCDP1201A-	1orr	CDP	1201	A	0.74	PF01370
2az3CDP1100A-	2az3	CDP	1100	A	0.88	PF00334
3c3cCDP419A-	3c3c	CDP	419	A	0.53	PF00162
1iv2CDP1603B-	1iv2	CDP	1603	B	0.84	PF02542
1eyrCDP1001A-	1eyr	CDP	1001	A	0.86	PF02348
2cvuCDP1002A-	2cvu	CDP	1002	A	0.65	PF02867
2oynCDP301A-	2oyn	CDP	301	A	1	PF01982
2cmkCDP407A-	2cmk	CDP	407	A	0.96	PF02224
1uf5CDT998A-	1uf5	CDT	998	A	0.62	PF00795
1ek2CDU1200B-	1ek2	CDU	1200	B	0.09	PF00561
1uf7CDV998B-	1uf7	CDV	998	B	0.67	PF00795
1kfyCE1810P-	1kfy	CE1	810	P	0.12	PF02313
1kf6CE1813O-	1kf6	CE1	813	O	0.12	PF02300
1iyoCEF301A-	1iyo	CEF	301	A	0.51	PF00144
2psjCEI501A-	2psj	CEI	501	A	0.97	PF00561
2cixCEJ1320A-	2cix	CEJ	1320	A	0.14	PF01328
1oq5CEL701A-	1oq5	CEL	701	A	0.04	PF00194
1jvzCEN999B-	1jvz	CEN	999	B	1	PF01804
1kvmCEO864B-	1kvm	CEO	864	B	0.61	PF00144
1iypCEP301A-	1iyp	CEP	301	A	0.69	PF00144
1fj8CER500A-	1fj8	CER	500	A	0.3	PF02801	PF00109
2a3lCF5841A-	2a3l	CF5	841	A	0.88	PF00962
2a7qCFB328A-	2a7q	CFB	328	A	0.33	PF01712
1l7xCFF863A-	1l7x	CFF	863	A	0.08	PF00343
1mioCFM496B-	1mio	CFM	496	B	0.12	PF00148
2afkCFN496A-	2afk	CFN	496	A	0.05	PF00148
1jdjCFP367A-	1jdj	CFP	367	A	0.2	PF01210
1i2wCFX1300A-	1i2w	CFX	1300	A	0.65	PF00144
1i7m-CG1375D-	1i7m	CG	1375	D	0.14	PF01536
2cbvCGB1447A-	2cbv	CGB	1447	A	0.71	PF00232
1p4gCGF998A-	1p4g	CGF	998	A	0.5	PF00343
2o3tCGR301A-	2o3t	CGR	301	A	0.52	PF02267
1w9bCGT999M-	1w9b	CGT	999	M	0.83	PF00232
3pchCHB551M-	3pch	CHB	551	M	0.77	PF00775
2azyCHD237A-	2azy	CHD	237	A	0.29	PF00068
2eikCHD60J-	2eik	CHD	60	J	0.03	PF02238
2einCHD1086B-	2ein	CHD	1086	B	0.03	PF02046	PF00115	PF02790
1ee2CHD1150A-	1ee2	CHD	1150	A	0.13	PF08240	PF00107
2po7CHD501A-	2po7	CHD	501	A	0.12	PF00762
2c5fCHH1542A-	2c5f	CHH	1542	A	0.55	PF00135
1lwoCHI920A-	1lwo	CHI	920	A	0.16	PF00343
1fmcCHO257A-	1fmc	CHO	257	A	0.79	PF00106
2b04CHO200A-	2b04	CHO	200	A	0.24	PF00068
2fy3CHT2000A-	2fy3	CHT	2000	A	1	PF00755
1h8gCHT405B-	1h8g	CHT	405	B	0.44	PF01473
2ha3CHT951A-	2ha3	CHT	951	A	1	PF00135
1uduCIA1003A-	1udu	CIA	1003	A	0.16	PF00233
6ctsCIC700A-	6cts	CIC	700	A	0.83	PF00285
1n0hCIE695A-	1n0h	CIE	695	A	0.13	PF02775	PF00205	PF02776
1wccCIG1299A-	1wcc	CIG	1299	A	0.25	PF00069
1xlxCIO101A-	1xlx	CIO	101	A	0.19	PF00233
1djwCIP1B-	1djw	CIP	1	B	0.56	PF00388
2jaiCIR1281A-	2jai	CIR	1281	A	1	PF02274
1j1zCIR520A-	1j1z	CIR	520	A	1	PF00764
2o2dCIT5001A-	2o2d	CIT	5001	A	0.38	PF00342
1mauCIT1003A-	1mau	CIT	1003	A	0.29	PF00579
1ta0CIT274A-	1ta0	CIT	274	A	0.2	PF03031
1vl1CIT300A-	1vl1	CIT	300	A	0.43	PF01182
1gczCIT550A-	1gcz	CIT	550	A	0.3	PF01187
2p9eCIT514A-	2p9e	CIT	514	A	0.33	PF02826
1htoCIT7476A-	1hto	CIT	7476	A	0.64	PF00120
1yfkCIT500A-	1yfk	CIT	500	A	0.27	PF00300
1k4mCIT604A-	1k4m	CIT	604	A	0.3	PF01467
1mldCIT375A-	1mld	CIT	375	A	0.69	PF02866	PF00056
1reoCIT487A-	1reo	CIT	487	A	0.27	PF01593
1x98CIT1319A-	1x98	CIT	1319	A	0.25	PF00248
2d1cCIT1585A-	2d1c	CIT	1585	A	0.86	PF00180
2agkCIT1002A-	2agk	CIT	1002	A	0.19	PF00977
2vekCIT1251A-	2vek	CIT	1251	A	0.28	PF00121
1i2sCIT1300A-	1i2s	CIT	1300	A	0.32	PF00144
1uejCIT302A-	1uej	CIT	302	A	0.35	PF00485
3cswCIT302A-	3csw	CIT	302	A	0.64	PF01063
1uypCIT1436A-	1uyp	CIT	1436	A	0.47	PF00251
1ujpCIT1001A-	1ujp	CIT	1001	A	0.28	PF00290
1x9jCIT381D-	1x9j	CIT	381	D	0.46	PF00871
1lt7CIT601A-	1lt7	CIT	601	A	0.4	PF02574
1t9rCIT101A-	1t9r	CIT	101	A	0.29	PF00233
2pqfCIT801A-	2pqf	CIT	801	A	0.16	PF00644
2v9mCIT1278A-	2v9m	CIT	1278	A	0.42	PF00596
1t8tCIT1399B-	1t8t	CIT	1399	B	0.25	PF00685
1gpmCIT529A-	1gpm	CIT	529	A	0.64	PF00117
2aexCIT500A-	2aex	CIT	500	A	0.14	PF01218
2v03CIT1297A-	2v03	CIT	1297	A	0.35	PF00291
1ekjCIT3101D-	1ekj	CIT	3101	D	0.21	PF00484
1m0sCIT501A-	1m0s	CIT	501	A	0.42	PF06026
2dc1CIT1585A-	2dc1	CIT	1585	A	0.57	PF01958
1h1lCIT1479A-	1h1l	CIT	1479	A	0.25	PF00148
1fq0CIT509A-	1fq0	CIT	509	A	0.6	PF01081
1mqoCIT300A-	1mqo	CIT	300	A	0.32	PF00753
2c4vCIT1159A-	2c4v	CIT	1159	A	0.73	PF01220
1gpjCIT1407A-	1gpj	CIT	1407	A	0.57	PF01488	PF05201
2z6wCIT3001A-	2z6w	CIT	3001	A	0.32	PF00160
1o4lCIT300A-	1o4l	CIT	300	A	0.25	PF00017
6cscCIT701A-	6csc	CIT	701	A	1	PF00285
2owzCIT604A-	2owz	CIT	604	A	0.35	PF00316
2c7pCIT1335A-	2c7p	CIT	1335	A	0.22	PF00145
2p9eCIT516B-	2p9e	CIT	516	B	0.33	PF00389
2ci5CIT1282B-	2ci5	CIT	1282	B	0.39	PF02274
1fuqCIT1001A-	1fuq	CIT	1001	A	0.69	PF00206
2cz5CIT401A-	2cz5	CIT	401	A	0.31	PF00215
2z02CIT2181B-	2z02	CIT	2181	B	0.57	PF01259
1qmhCIT401A-	1qmh	CIT	401	A	0.29	PF01137
2bs4CIT1657A-	2bs4	CIT	1657	A	0.62	PF00890
1vj5CIU781A-	1vj5	CIU	781	A	0.11	PF00561
3bcsCJB998A-	3bcs	CJB	998	A	0.46	PF00343
1pxiCK1500A-	1pxi	CK1	500	A	0.17	PF00069
2c5oCK21297A-	2c5o	CK2	1297	A	0.17	PF00069
1pxkCK3500A-	1pxk	CK3	500	A	0.16	PF00069
2c5vCK41297A-	2c5v	CK4	1297	A	0.13	PF00069
1pxmCK5500A-	1pxm	CK5	500	A	0.14	PF00069
1pxnCK6500A-	1pxn	CK6	500	A	0.14	PF00069
2c5nCK81297A-	2c5n	CK8	1297	A	0.14	PF00069
2a0cCK9500X-	2a0c	CK9	500	X	0.29	PF00069
3bd7CKB998A-	3bd7	CKB	998	A	0.44	PF00343
2csnCKI300A-	2csn	CKI	300	A	0.16	PF00069
1oyj-CL827A-	1oyj	CL	827	A	0.2	PF00043
2bfn-CL1298A-	2bfn	CL	1298	A	1	PF00561
1qq6-CL1001A-	1qq6	CL	1001	A	1	PF00702
1q90CL1910D-	1q90	CL1	910	D	0.13	PF00032	PF00033
1jr4CL4301A-	1jr4	CL4	301	A	0.43	PF01596
2e75CLA201B-	2e75	CLA	201	B	0.13	PF00033	PF00032
1h1lCLF1520B-	1h1l	CLF	1520	B	0.13	PF00148
1levCLI342A-	1lev	CLI	342	A	0.16	PF00316
1cleCLL801A-	1cle	CLL	801	A	0.12	PF00135
4claCLM221A-	4cla	CLM	221	A	1	PF00302
1mioCLP498B-	1mio	CLP	498	B	0.12	PF00148
1kvlCLS371A-	1kvl	CLS	371	A	0.69	PF00144
2ay7CLT414B-	2ay7	CLT	414	B	0.56	PF00155
1m9jCLW906A-	1m9j	CLW	906	A	0.21	PF02898
4yasCLX300A-	4yas	CLX	300	A	0.43	PF00561
1m78CLZ194A-	1m78	CLZ	194	A	0.17	PF00186
2bdmCM5505A-	2bdm	CM5	505	A	0.19	PF00067
2cibCM61450A-	2cib	CM6	1450	A	0.08	PF00067
1jgtCMA804B-	1jgt	CMA	804	B	1	PF00733
1cscCMC700A-	1csc	CMC	700	A	0.94	PF00285
2cfaCME1216B-	2cfa	CME	1216	B	0.16	PF02511
2brkCMF1534A-	2brk	CMF	1534	A	0.2	PF00998
1h1pCMG1298A-	1h1p	CMG	1298	A	0.25	PF00069
1vh3CMK263B-	1vh3	CMK	263	B	1	PF02348
1ocoCMO520A-	1oco	CMO	520	A	0.5	PF00115
2ouyCMP779A-	2ouy	CMP	779	A	0.52	PF00233
2zmfCMP2001A-	2zmf	CMP	2001	A	0.52	PF01590
1sk6CMP289A-	1sk6	CMP	289	A	0.61	PF03497
1lb2CMP679A-	1lb2	CMP	679	A	0.38	PF00027
1nhkCMP1R-	1nhk	CMP	1	R	0.81	PF00334
1chmCMS404A-	1chm	CMS	404	A	0.8	PF00557
1uouCMU1481A-	1uou	CMU	1481	A	0.47	PF00591
1csiCMX700A-	1csi	CMX	700	A	0.9	PF00285
1a26CNA200A-	1a26	CNA	200	A	0.96	PF00644
1ccwCNC800A-	1ccw	CNC	800	A	0.07	PF02310	PF06368
1adbCND377A-	1adb	CND	377	A	0.07	PF00107
1scqCNH300A-	1scq	CNH	300	A	1	PF00561
1f2wCNN264A-	1f2w	CNN	264	A	0.2	PF00194
1wokCNQ1A-	1wok	CNQ	1	A	0.45	PF02877	PF00644
2b3h-CO402A-	2b3h	CO	402	A	1	PF00557
1rqb-CO529A-	1rqb	CO	529	A	1	PF00682
2olrCO21657A-	2olr	CO2	1657	A	1	PF01293
2h31CO2426A-	2h31	CO2	426	A	0.2	PF00731
1ushCO3602A-	1ush	CO3	602	A	0.25	PF00149
1ibjCO31401A-	1ibj	CO3	1401	A	0.43	PF01053
3pcdCO3550M-	3pcd	CO3	550	M	0.25	PF00775
1fwaCO3999C-	1fwa	CO3	999	C	0.6	PF01979
1x8gCO32A-	1x8g	CO3	2	A	0.25	PF00753
2g8xCO3803A-	2g8x	CO3	803	A	0.09	PF00303
1kpgCO31902A-	1kpg	CO3	1902	A	0.11	PF02353
1cm5CO3760A-	1cm5	CO3	760	A	0.75	PF02901
2gyvCO31408A-	2gyv	CO3	1408	A	0.6	PF00135
3bdjCO35201A-	3bdj	CO3	5201	A	0.08	PF02738
1gytCO3700A-	1gyt	CO3	700	A	0.5	PF00883
1pd8CO4301A-	1pd8	CO4	301	A	0.28	PF00186
2ii5CO6500A-	2ii5	CO6	500	A	0.98	PF00198
1egcCO8400A-	1egc	CO8	400	A	0.91	PF02770	PF00441	PF02771
1sg4CO8701B-	1sg4	CO8	701	B	0.87	PF00378
2h3wCOA1601A-	2h3w	COA	1601	A	1	PF00755
1n8wCOA903A-	1n8w	COA	903	A	1	PF01274
2cg5COA1300A-	2cg5	COA	1300	A	0.08	PF01648	PF00550
1yqzCOA441A-	1yqz	COA	441	A	0.46	PF07992
[truncated: 5,349 more rows]
